# Supplementary material for: COVID-19 one year into the pandemic: from genetics and genomics to therapy, vaccination, and policy
Source: Hum Genomics. 2021 May 10;15:27. doi: 10.1186/s40246-021-00326-3 (PMC8107019; doi:10.1186/s40246-021-00326-3)
Supplement: Supplementary file 1 — Additional file 1: Table S1. List of genomes used in the analysis. We gratefully acknowledge the following Authors from the Originating laboratories responsible for obtaining the specimens, as well as the Submitting laboratories where the genome data were generated and shared via GISAID, on which this research is based. [file 40246_2021_326_MOESM1_ESM.xlsx]

## Sheet: Table S1
Table S1. List of genomes used in the analysis. We gratefully acknowledge the following Authors from the Originating laboratories responsible for obtaining the specimens, as well as the Submitting laboratories where the genome data were generated and shared via GISAID, on which this research is based.
Genome	GISAID ID	Originating lab	Submitting Lab	Authors
Algeria/G35155-8850/2020	EPI_ISL_766864	NIC Viral Respiratory Unit - Institut Pasteur of Algeria	National Reference Center for Viruses of Respiratory Infections, Institut Pasteur, Paris	Mélanie Albert et al
Algeria/G40009-8862/2020	EPI_ISL_766873	NIC Viral Respiratory Unit - Institut Pasteur of Algeria	National Reference Center for Viruses of Respiratory Infections, Institut Pasteur, Paris	Mélanie Albert et al
Algeria/G41498-8846/2020	EPI_ISL_766861	NIC Viral Respiratory Unit - Institut Pasteur of Algeria	National Reference Center for Viruses of Respiratory Infections, Institut Pasteur, Paris	Mélanie Albert et al
Argentina/argenTAG-1252C02E/2020	EPI_ISL_648677	INBIRS-UBA	Laboratorio Mixto de Biotecnología Acuática (LMBA)	Joaquín Ezpeleta et al
Argentina/argenTAG-12568054/2020	EPI_ISL_648213	INBIRS-UBA	Laboratorio Mixto de Biotecnología Acuática (LMBA)	Joaquín Ezpeleta et al
Argentina/argenTAG-126BE00A/2020	EPI_ISL_648217	SILAB	Laboratorio Mixto de Biotecnología Acuática (LMBA)	Joaquín Ezpeleta et al
Argentina/argenTAG-127F2009/2020	EPI_ISL_648215	INBIRS-UBA	Laboratorio Mixto de Biotecnología Acuática (LMBA)	Joaquín Ezpeleta et al
Argentina/argenTAG-1283F02A/2020	EPI_ISL_648211	INBIRS-UBA	Laboratorio Mixto de Biotecnología Acuática (LMBA)	Joaquín Ezpeleta et al
Argentina/argenTAG-12926008/2020	EPI_ISL_648216	INBIRS-UBA	Laboratorio Mixto de Biotecnología Acuática (LMBA)	Joaquín Ezpeleta et al
Argentina/argenTAG-12BBC055/2020	EPI_ISL_648210	INBIRS-UBA	Laboratorio Mixto de Biotecnología Acuática (LMBA)	Joaquín Ezpeleta et al
Argentina/argenTAG-12C0A026/2020	EPI_ISL_648209	INBIRS-UBA	Laboratorio Mixto de Biotecnología Acuática (LMBA)	Joaquín Ezpeleta et al
Argentina/argenTAG-12CB103F/2020	EPI_ISL_648218	INBIRS-UBA	Laboratorio Mixto de Biotecnología Acuática (LMBA)	Joaquín Ezpeleta et al
Argentina/argenTAG-12CF5045/2020	EPI_ISL_648212	INBIRS-UBA	Laboratorio Mixto de Biotecnología Acuática (LMBA)	Joaquín Ezpeleta et al
Argentina/argenTAG-12E7E043/2020	EPI_ISL_648214	INBIRS-UBA	Laboratorio Mixto de Biotecnología Acuática (LMBA)	Joaquín Ezpeleta et al
Argentina/C97133/2020	EPI_ISL_778843	Servicio Virosis Respiratorias-Departamento Virología-INEI	Instituto Nacional Enfermedades Infecciosas C.G.Malbran	Baumeister E. et al
Argentina/Heritas_HG001/2020	EPI_ISL_476496	Hospital Garrahan	Héritas	Dalmacio Pereyra et al
Argentina/Heritas_HG007/2020	EPI_ISL_476565	Hospital de Pediatría "Prof. Dr. Juan P Garrahan"	Héritas	Andrea Mangano et al
Argentina/Heritas_HG009/2020	EPI_ISL_476568	Hospital de Pediatría "Prof. Dr. Juan P Garrahan"	Héritas	Cristian Rohr et al
Argentina/Heritas_HG014/2020	EPI_ISL_476563	Hospital de Pediatría "Prof. Dr. Juan P Garrahan"	Héritas	Dalmacio Pereyra et al
Argentina/Heritas_HG015/2020	EPI_ISL_476567	Hospital de Pediatría "Prof. Dr. Juan P Garrahan"	Héritas	Dalmacio Pereyra et al
Argentina/Heritas_HG019/2020	EPI_ISL_476573	Hospital de Pediatría "Prof. Dr. Juan P Garrahan"	Héritas	Dalmacio Pereyra et al
Argentina/Heritas-HG023/2020	EPI_ISL_615121	Hospital de Pediatría "Prof. Dr. Juan P Garrahan"	Héritas	Cristian Rohr et al
Argentina/PAIS-A0015/2020	EPI_ISL_430806	Departamento de Biología y genética molecular, IACA Laboratorios.	Área de Secuenciación del Laboratorio de Virología del Hospital de Niños Dr. Ricardo Gutierrez	Nabaes Jodar et al
Argentina/PAIS-A0016/2020	EPI_ISL_430807	Laboratorio de Virología del Hospital de Niños Dr. Ricardo Gutierrez	Área de Secuenciación del Laboratorio de Virología del Hospital de Niños Dr. Ricardo Gutierrez	Nabaes Jodar et al
Australia/NSW11/2020	EPI_ISL_413597	Centre for Infectious Diseases and Microbiology- Public Health	NSW Health Pathology - Institute of Clinical Pathology and Medical Research; Westmead Hospital; University of Sydney	Lam C et al
Australia/NSW328/2020	EPI_ISL_451590	ACT pathology	NSW Health Pathology - Institute of Clinical Pathology and Medical Research; Westmead Hospital; University of Sydney	CIDM-PH et al. et al
Australia/QLD03/2020	EPI_ISL_410717	Pathology Queensland	Public Health Virology Laboratory	Ben Huang et al
Australia/SA03/2020	EPI_ISL_480780	Victorian Infectious Diseases Reference Laboratory (VIDRL)	VIDRL and MDU-PHL	Caly L. et al
Australia/VIC03/2020	EPI_ISL_416411	Victorian Infectious Diseases Reference Laboratory (VIDRL)	Victorian Infectious Diseases Reference Laboratory and Microbiological Diagnostic Unit Public Health Laboratory, Doherty Institute	Caly L. et al
Australia/VIC11703/2020	EPI_ISL_640867	Microbiological Diagnostic Unit - Public Health Laboratory (MDU-PHL)	MDU-PHL	Seemann T. et al
Australia/VIC13570/2020	EPI_ISL_563759	Microbiological Diagnostic Unit - Public Health Laboratory (MDU-PHL)	MDU-PHL	Seemann et al
Australia/VIC16173/2020	EPI_ISL_640414	Microbiological Diagnostic Unit - Public Health Laboratory (MDU-PHL)	MDU-PHL	Seemann T. et al
Australia/VIC16376/2020	EPI_ISL_640537	Microbiological Diagnostic Unit - Public Health Laboratory (MDU-PHL)	MDU-PHL	Seemann T. et al
Australia/VIC17146/2020	EPI_ISL_663762	Microbiological Diagnostic Unit - Public Health Laboratory (MDU-PHL)	MDU-PHL	Seemann T. et al
Australia/VIC2944/2020	EPI_ISL_521774	Microbiological Diagnostic Unit - Public Health Laboratory (MDU-PHL)	MDU-PHL	Seemann T. et al
Australia/VIC4888/2020	EPI_ISL_519268	Victorian Infectious Diseases Reference Laboratory (VIDRL)	VIDRL and MDU-PHL	Caly L. et al
Australia/VIC570/2020	EPI_ISL_426830	Victorian Infectious Diseases Reference Laboratory (VIDRL)	Microbiological Diagnostic Unit Public Health Laboratory and Victorian Infectious Diseases Reference Laboratory, Doherty Institute	Caly L. et al
Australia/VIC5774/2020	EPI_ISL_518572	Microbiological Diagnostic Unit - Public Health Laboratory (MDU-PHL)	MDU-PHL	Seemann T. et al
Australia/VIC6756/2020	EPI_ISL_564032	Victorian Infectious Diseases Reference Laboratory (VIDRL)	VIDRL and MDU-PHL	Caly et al
Australia/VIC7481/2020	EPI_ISL_564438	Microbiological Diagnostic Unit - Public Health Laboratory (MDU-PHL)	MDU-PHL	Seemann et al
Australia/VIC8246/2020	EPI_ISL_564918	Microbiological Diagnostic Unit - Public Health Laboratory (MDU-PHL)	MDU-PHL	Seemann et al
Australia/VIC8284/2020	EPI_ISL_562689	Microbiological Diagnostic Unit - Public Health Laboratory (MDU-PHL)	MDU-PHL	Seemann et al
Australia/VIC944/2020	EPI_ISL_430642	Microbiological Diagnostic Unit Public Health Laboratory	Microbiological Diagnostic Unit Public Health Laboratory	Seemann T. et al
Austria/CeMM0100/2020	EPI_ISL_437961	Universitaetsklinik für Innere Medizin II Innsbruck	Bergthaler laboratory, CeMM Research Center for Molecular Medicine of the Austrian Academy of Sciences	Alexandra Popa et al
Austria/CeMM0156/2020	EPI_ISL_438002	Center for Virology, Medical University of Vienna	Bergthaler laboratory, CeMM Research Center for Molecular Medicine of the Austrian Academy of Sciences	Alexandra Popa et al
Austria/CeMM0241/2020	EPI_ISL_438071	Center for Virology, Medical University of Vienna	Bergthaler laboratory, CeMM Research Center for Molecular Medicine of the Austrian Academy of Sciences	Alexandra Popa et al
Austria/CeMM0271/2020	EPI_ISL_438098	Center for Virology, Medical University of Vienna	Bergthaler laboratory, CeMM Research Center for Molecular Medicine of the Austrian Academy of Sciences	Alexandra Popa et al
Austria/CeMM0294/2020	EPI_ISL_438117	Center for Virology, Medical University of Vienna	Bergthaler laboratory, CeMM Research Center for Molecular Medicine of the Austrian Academy of Sciences	Alexandra Popa et al
Austria/CeMM0315/2020	EPI_ISL_475787	Center for Virology, Medical University of Vienna	Bergthaler laboratory, CeMM Research Center for Molecular Medicine of the Austrian Academy of Sciences	Alexandra Popa et al
Austria/CeMM0386/2020	EPI_ISL_475828	Institut für Virologie am Department für Hygiene, Mikrobiologie und Public Health	Bergthaler laboratory, CeMM Research Center for Molecular Medicine of the Austrian Academy of Sciences	Alexandra Popa et al
Austria/CeMM0986/2020	EPI_ISL_583830	Dr. Gernot Walder GmbH	Bergthaler laboratory, CeMM Research Center for Molecular Medicine of the Austrian Academy of Sciences	Alexandra Popa et al
Austria/CeMM1011/2020	EPI_ISL_583850	Dr. Gernot Walder GmbH	Bergthaler laboratory, CeMM Research Center for Molecular Medicine of the Austrian Academy of Sciences	Alexandra Popa et al
Austria/CeMM1036/2020	EPI_ISL_583859	Institute for Laboratory Diagnostics and Microbiology, Klinikum Klagenfurt am Worthersee	Bergthaler laboratory, CeMM Research Center for Molecular Medicine of the Austrian Academy of Sciences	Alexandra Popa et al
Austria/Graz-MUG20/2020	EPI_ISL_653916	Diagnostic- and Research Institute of Pathology, Medical University of Graz	Diagnostic- and Research Institute of Pathology, Medical University of Graz	Karl Kashofer et al
Bahrain/023285711_S13_L001/2020	EPI_ISL_632283	Communicable Disease Laboratory, Public Health Directorate	Communicable Disease Laboratory, Public Health Directorate	AlWasti et al
Bahrain/023287015_S14_L001/2020	EPI_ISL_632284	Communicable Disease Laboratory, Public Health Directorate	Communicable Disease Laboratory, Public Health Directorate	AlWasti et al
Bahrain/023341084/2020	EPI_ISL_636973	Public Health Lab	Public Health Lab	Alwasti et al
Bahrain/03/2020	EPI_ISL_486888	National Influenza Center, Bahrain	National Influenza Center, Bahrain	AlWasti et al
Bahrain/090000572_S16_L001/2020	EPI_ISL_632285	Communicable Disease Laboratory, Public Health Directorate	Communicable Disease Laboratory, Public Health Directorate	AlWasti et al
Bahrain/260104364/2020	EPI_ISL_682301	Communicable Disease Laboratory, Public Health Directorate	Communicable Disease Laboratory, Public Health Directorate	Alwasti et al
Bahrain/340286642_S20_L001/2020	EPI_ISL_632261	Communicable Disease Laboratory, Public Health Directorate	Communicable Disease Laboratory, Public Health Directorate	AlWasti et al
Bahrain/340513774_S1_L001/2020	EPI_ISL_632262	Communicable Disease Laboratory, Public Health Directorate	Communicable Disease Laboratory, Public Health Directorate	AlWasti et al
Bahrain/340564387_S8_L001/2020	EPI_ISL_632263	Communicable Disease Laboratory, Public Health Directorate	Communicable Disease Laboratory, Public Health Directorate	AlWasti et al
Bahrain/340685804/2020	EPI_ISL_682300	Communicable Disease Laboratory, Public Health Directorate	Communicable Disease Laboratory, Public Health Directorate	Alwasti et al
Bahrain/340798279/2020	EPI_ISL_632904	Communicable Disease Laboratory, Public Health Directorate	Communicable Disease Laboratory, Public Health Directorate	AlTaif et al
Bahrain/340809497_S11_L001/2020	EPI_ISL_632264	Communicable Disease Laboratory, Public Health Directorate	Communicable Disease Laboratory, Public Health Directorate	AlWasti et al
Bahrain/340854790/2020	EPI_ISL_682312	Communicable Disease Laboratory, Public Health Directorate	Communicable Disease Laboratory, Public Health Directorate	Alwasti et al
Bahrain/340864151_S32/2020	EPI_ISL_632268	Communicable Disease Laboratory, Public Health Directorate	Communicable Disease Laboratory, Public Health Directorate	AlWasti et al
Bahrain/340958054/2020	EPI_ISL_682302	Communicable Disease Laboratory, Public Health Directorate	Communicable Disease Laboratory, Public Health Directorate	Alwasti et al
Bahrain/341017320/2020	EPI_ISL_684035	Communicable Disease Laboratory, Public Health Directorate	Communicable Disease Laboratory, Public Health Directorate	Alwasti et al
Bahrain/341033460/2020	EPI_ISL_684033	Communicable Disease Laboratory, Public Health Directorate	Communicable Disease Laboratory, Public Health Directorate	Alwasti et al
Bahrain/920262933_S19_L001/2020	EPI_ISL_632265	Communicable Disease Laboratory, Public Health Directorate	Communicable Disease Laboratory, Public Health Directorate	AlWasti et al
Bahrain/920268866/2020	EPI_ISL_510531	Communicable Disease Laboratory, Public Health Directorate	Communicable Disease Laboratory, Public Health Directorate	Shehab et al
Bahrain/920319237_S17_L001/2020	EPI_ISL_632267	Communicable Disease Laboratory, Public Health Directorate	Communicable Disease Laboratory, Public Health Directorate	AlWasti et al
Bahrain/920407807/2020	EPI_ISL_682303	Communicable Disease Laboratory, Public Health Directorate	Communicable Disease Laboratory, Public Health Directorate	Alwasti et al
Bangladesh/Akbiomed-01/2020	EPI_ISL_445244	Akbiomed lab	Tejgaon College bmb lab	Md.Abdul kaium et al
Bangladesh/BARJ-CVASU-CTG-501/2020	EPI_ISL_450339	Bangladesh Institute of Tropical & Infectious Diseases, COVID-19 Testing Laboratory	Basic and Applied Research on Jute Project	Rasel Ahmed et al
Bangladesh/BCSIR-NILMRC_376A/2020	EPI_ISL_603223	National Institute of Laboratory Medicine and Referral Center	Genomic Research Lab, BCSIR	Md. Murshed Hasan Sarkar et al
Bangladesh/BCSIR-NILMRC_390/2020	EPI_ISL_603224	National Institute of Laboratory Medicine and Referral Center	Genomic Research Lab, BCSIR	Md. Murshed Hasan Sarkar et al
Bangladesh/BCSIR-NILMRC_391/2020	EPI_ISL_603225	National Institute of Laboratory Medicine and Referral Center	Genomic Research Lab, BCSIR	Md. Murshed Hasan Sarkar et al
Bangladesh/BCSIR-NILMRC_392/2020	EPI_ISL_603221	National Institute of Laboratory Medicine and Referral Center	Genomic Research Lab, BCSIR	Abu Sayeed Mohammad Mahmud et al
Bangladesh/BCSIR-NILMRC_393/2020	EPI_ISL_603238	National Institute of Laboratory Medicine and Referral Center	Genomic Research Lab, BCSIR	Shahina Akter et al
Bangladesh/BCSIR-NILMRC_398/2020	EPI_ISL_603222	National Institute of Laboratory Medicine and Referral Center	Genomic Research Lab, BCSIR	Abu Sayeed Mohammad Mahmud et al
Bangladesh/BCSIR-NILMRC_411/2020	EPI_ISL_603241	National Institute of Laboratory Medicine and Referral Center	Genomic Research Lab, BCSIR	Tanjina Akhter Banu et al
Bangladesh/BCSIR-NILMRC_421/2020	EPI_ISL_603243	National Institute of Laboratory Medicine and Referral Center	Genomic Research Lab, BCSIR	Barna Goswami et al
Bangladesh/BCSIR-NILMRC_423/2020	EPI_ISL_603245	National Institute of Laboratory Medicine and Referral Center	Genomic Research Lab, BCSIR	Iffat Jahan et al
Bangladesh/BCSIR-NILMRC_426/2020	EPI_ISL_603247	National Institute of Laboratory Medicine and Referral Center	Genomic Research Lab, BCSIR	Md. Saddam Hossain et al
Bangladesh/BCSIR-NILMRC_427/2020	EPI_ISL_603249	National Institute of Laboratory Medicine and Referral Center	Genomic Research Lab, BCSIR	Md. Ahashan Habib et al
Bangladesh/BCSIR-NILMRC-006/2020	EPI_ISL_455458	National Institute of Laboratory Medicine and Referral Center	Genomic Research Lab, BCSIR	Abu Sayeed Mohammad Mahmud et al
Bangladesh/BCSIR-NILMRC-007/2020	EPI_ISL_455420	National Institute of Laboratory Medicine and Referral Center	Genomic Research Lab, BCSIR	Abu Sayeed Mohammad Mahmud et al
Bangladesh/BCSIR-NILMRC-018/2020	EPI_ISL_475169	National Institute of Laboratory Medicine and Referral Center	Genomic Research Lab, BCSIR	Md. Saddam Hossain et al
Bangladesh/BCSIR-NILMRC-025/2020	EPI_ISL_475754	National Institute of Laboratory Medicine and Referral Center	Genomic Research Lab, BCSIR	Shahina Akter et al
Bangladesh/BCSIR-NILMRC-052/2020	EPI_ISL_466627	National Institute of Laboratory Medicine and Referral Center	Genomic Research Lab, BCSIR	Abu Sayeed Mohammad Mahmud et al
Bangladesh/BCSIR-NILMRC-056/2020	EPI_ISL_466629	National Institute of Laboratory Medicine and Referral Center	Genomic Research Lab, BCSIR	Abu Sayeed Mohammad Mahmud et al
Bangladesh/BCSIR-NILMRC-064/2020	EPI_ISL_464163	National Institute of Laboratory Medicine and Referral Center	Genomic Research Lab, BCSIR	Tanjina Akhter Banu et al
Bangladesh/BCSIR-NILMRC-069/2020	EPI_ISL_466638	National Institute of Laboratory Medicine and Referral Center	Genomic Research Lab, BCSIR	Abu Sayeed Mohammad Mahmud et al
Bangladesh/BCSIR-NILMRC-074/2020	EPI_ISL_466690	National Institute of Laboratory Medicine and Referral Center	Genomic Research Lab, BCSIR	Abu Sayeed Mohammad Mahmud et al
Bangladesh/BCSIR-NILMRC-083/2020	EPI_ISL_464161	National Institute of Laboratory Medicine and Referral Center	Genomic Research Lab, BCSIR	Md. Ahasan Habib et al
Bangladesh/BCSIR-NILMRC-085/2020	EPI_ISL_466650	National Institute of Laboratory Medicine and Referral Center	Genomic Research Lab, BCSIR	Abu Sayeed Mohammad Mahmud et al
Bangladesh/BCSIR-NILMRC-091/2020	EPI_ISL_469300	National Institute of Laboratory Medicine and Referral Center	Genomic Research Lab, BCSIR	Abu Sayeed Mohammad Mahmud et al
Bangladesh/BCSIR-NILMRC-094/2020	EPI_ISL_469286	National Institute of Laboratory Medicine and Referral Center	Genomic Research Lab, BCSIR	Tanjina Akhter Banu et al
Bangladesh/BCSIR-NILMRC-100/2020	EPI_ISL_469299	National Institute of Laboratory Medicine and Referral Center	Genomic Research Lab, BCSIR	Iffat Jahan et al
Bangladesh/BCSIR-NILMRC-104/2020	EPI_ISL_475165	National Institute of Laboratory Medicine and Referral Center	Genomic Research Lab, BCSIR	Shahina Akter et al
Bangladesh/BCSIR-NILMRC-105/2020	EPI_ISL_475757	National Institute of Laboratory Medicine and Referral Center	Genomic Research Lab, BCSIR	Barna Goswami et al
Bangladesh/BCSIR-NILMRC-107/2020	EPI_ISL_475166	National Institute of Laboratory Medicine and Referral Center	Genomic Research Lab, BCSIR	Tanjina Akhter Banu et al
Bangladesh/BCSIR-NILMRC-116/2020	EPI_ISL_475759	National Institute of Laboratory Medicine and Referral Center	Genomic Research Lab, BCSIR	Md. Saddam Hossain et al
Bangladesh/BCSIR-NILMRC-117/2020	EPI_ISL_475168	National Institute of Laboratory Medicine and Referral Center	Genomic Research Lab, BCSIR	Iffat Jahan et al
Bangladesh/BCSIR-NILMRC-118a/2020	EPI_ISL_482487	National Institute of Laboratory Medicine and Referral Center	Genomic Research Lab, BCSIR	Abu Sayeed Mohammad Mahmud et al
Bangladesh/BCSIR-NILMRC-131/2020	EPI_ISL_480415	National Institute of Laboratory Medicine and Referral Center	Bangladesh Council of Scientific and Industrial Research	Md. Saddam Hossain et al
Bangladesh/BCSIR-NILMRC-132/2020	EPI_ISL_480416	National Institute of Laboratory Medicine and Referral Center	Bangladesh Council of Scientific and Industrial Research	Md. Saddam Hossain et al
Bangladesh/BCSIR-NILMRC-139/2020	EPI_ISL_480425	National Institute of Laboratory Medicine and Referral Center	Bangladesh Council of Scientific and Industrial Research	Md. Murshed Hasan Sarkar et al
Bangladesh/BCSIR-NILMRC-172/2020	EPI_ISL_480449	National Institute of Laboratory Medicine and Referral Center	Genomic Research Lab, BCSIR	Abu Sayeed Mohammad Mahmud et al
Bangladesh/BCSIR-NILMRC-175/2020	EPI_ISL_483622	National Institute of Laboratory Medicine and Referral Center	Genomic Research Lab, BCSIR	Tasnim Nafisa et al
Bangladesh/BCSIR-NILMRC-180/2020	EPI_ISL_483693	National Institute of Laboratory Medicine and Referral Center	Genomic Research Lab, BCSIR	Abu Sayeed Mohammad Mahmud et al
Bangladesh/BCSIR-NILMRC-192/2020	EPI_ISL_483634	National Institute of Laboratory Medicine and Referral Center	Genomic Research Lab, BCSIR	Shahina Akter et al
Bangladesh/BCSIR-NILMRC-199/2020	EPI_ISL_483643	National Institute of Laboratory Medicine and Referral Center	Genomic Research Lab, BCSIR	Iffat Jahan et al
Bangladesh/BCSIR-NILMRC-204/2020	EPI_ISL_483686	National Institute of Laboratory Medicine and Referral Center	Genomic Research Lab, BCSIR	Md. Murshed Hasan Sarkar et al
Bangladesh/BCSIR-NILMRC-206/2020	EPI_ISL_483688	Genomic Research Lab, BCSIR	Genomic Research Lab, BCSIR	Md. Murshed Hasan Sarkar et al
Bangladesh/BCSIR-NILMRC-207/2020	EPI_ISL_483689	National Institute of Laboratory Medicine and Referral Center	Genomic Research Lab, BCSIR	Md. Murshed Hasan Sarkar et al
Bangladesh/BCSIR-NILMRC-210/2020	EPI_ISL_483691	National Institute of Laboratory Medicine and Referral Center	Genomic Research Lab, BCSIR	Md. Murshed Hasan Sarkar et al
Bangladesh/BCSIR-NILMRC-216/2020	EPI_ISL_483703	National Institute of Laboratory Medicine and Referral Center	Genomic Research Lab, BCSIR	Abu Sayeed Mohammad Mahmud et al
Bangladesh/BCSIR-NILMRC-220/2020	EPI_ISL_483710	National Institute of Laboratory Medicine and Referral Center	Genomic Research Lab, BCSIR	Abu Sayeed Mohammad Mahmud et al
Bangladesh/BCSIR-NILMRC-233/2020	EPI_ISL_487376	National Institute of Laboratory Medicine and Referral Center	Genomic Research Lab, BCSIR	Md. Saddam Hossain et al
Bangladesh/BCSIR-NILMRC-241/2020	EPI_ISL_487396	National Institute of Laboratory Medicine and Referral Center	Genomic Research Lab, BCSIR	Abu Sayeed Mohammad Mahmud et al
Bangladesh/BCSIR-NILMRC-244/2020	EPI_ISL_487384	National Institute of Laboratory Medicine and Referral Center	Genomic Research Lab, BCSIR	Md. Murshed Hasan Sarkar et al
Bangladesh/BCSIR-NILMRC-253/2020	EPI_ISL_490164	National Institute of Laboratory Medicine and Referral Center	Genomic Research Lab, BCSIR	Iffat Jahan et al
Bangladesh/BCSIR-NILMRC-254/2020	EPI_ISL_512774	Genomic Research Lab, BCSIR	Bangladesh Council of Scientific and Industrial Research	Abu Sayeed Mohammad Mahmud et al
Bangladesh/BCSIR-NILMRC-258/2020	EPI_ISL_498253	National Institute of Laboratory Medicine and Referral Center	Genomic Research Lab, BCSIR	Tanjina Akhter Banu et al
Bangladesh/BCSIR-NILMRC-262/2020	EPI_ISL_504040	National Institute of Laboratory Medicine and Referral Center	Genomic Research Lab, BCSIR	Md. Ahasan Habib et al
Bangladesh/BCSIR-NILMRC-273/2020	EPI_ISL_498273	National Institute of Laboratory Medicine and Referral Center	Genomic Research Lab, BCSIR	Iffat Jahan et al
Bangladesh/BCSIR-NILMRC-275/2020	EPI_ISL_498811	National Institute of Laboratory Medicine and Referral Center	Genomic Research Lab, BCSIR	Abu Sayeed Mohammad Mahmud et al
Bangladesh/BCSIR-NILMRC-281/2020	EPI_ISL_498814	National Institute of Laboratory Medicine and Referral Center	Genomic Research Lab, BCSIR	Abu Sayeed Mohammad Mahmud et al
Bangladesh/BCSIR-NILMRC-292/2020	EPI_ISL_504178	National Institute of Laboratory Medicine and Referral Center	Genomic Research Lab, BCSIR	Abu Sayeed Mohammad Mahmud et al
Bangladesh/BCSIR-NILMRC-296/2020	EPI_ISL_498817	National Institute of Laboratory Medicine and Referral Center	Genomic Research Lab, BCSIR	Abu Sayeed Mohammad Mahmud et al
Bangladesh/BCSIR-NILMRC-297/2020	EPI_ISL_498784	National Institute of Laboratory Medicine and Referral Center	Genomic Research Lab, BCSIR	Md. Saddam Hossain et al
Bangladesh/BCSIR-NILMRC-317/2020	EPI_ISL_504180	National Institute of Laboratory Medicine and Referral Center	Genomic Research Lab, BCSIR	Abu Sayeed Mohammad Mahmud et al
Bangladesh/BCSIR-NILMRC-326/2020	EPI_ISL_498792	National Institute of Laboratory Medicine and Referral Center	Genomic Research Lab, BCSIR	Md. Saddam Hossain et al
Bangladesh/BCSIR-NILMRC-330/2020	EPI_ISL_504182	National Institute of Laboratory Medicine and Referral Center	Genomic Research Lab, BCSIR	Abu Sayeed Mohammad Mahmud et al
Bangladesh/BCSIR-NILMRC-344/2020	EPI_ISL_498803	National Institute of Laboratory Medicine and Referral Center	Genomic Research Lab, BCSIR	Md. Murshed Hasan Sarkar et al
Bangladesh/BCSIR-NILMRC-349/2020	EPI_ISL_498806	National Institute of Laboratory Medicine and Referral Center	Genomic Research Lab, BCSIR	Md. Murshed Hasan Sarkar et al
Bangladesh/BCSIR-NILMRC-358/2020	EPI_ISL_514130	National Institute of Laboratory Medicine and Referral Center	Genomic Research Lab, BCSIR	Md. Murshed Hasan Sarkar et al
Bangladesh/BCSIR-NILMRC-362/2020	EPI_ISL_514235	National Institute of Laboratory Medicine and Referral Center	Genomic Research Lab, BCSIR	Md. Murshed Hasan Sarkar et al
Bangladesh/BCSIR-NILMRC-367/2020	EPI_ISL_514239	National Institute of Laboratory Medicine and Referral Center	Genomic Research Lab, BCSIR	Md. Saddam Hossain et al
Bangladesh/BCSIR-NILMRC-368/2020	EPI_ISL_514240	National Institute of Laboratory Medicine and Referral Center	Genomic Research Lab, BCSIR	Md. Saddam Hossain et al
Bangladesh/BCSIR-NILMRC-370/2020	EPI_ISL_514241	National Institute of Laboratory Medicine and Referral Center	Genomic Research Lab, BCSIR	Md. Saddam Hossain et al
Bangladesh/BCSIR-NILMRC-371/2020	EPI_ISL_514248	National Institute of Laboratory Medicine and Referral Center	Genomic Research Lab, BCSIR	Abu Sayeed Mohammad Mahmud et al
Bangladesh/BCSIR-NILMRC-372/2020	EPI_ISL_514249	National Institute of Laboratory Medicine and Referral Center	Genomic Research Lab, BCSIR	Abu Sayeed Mohammad Mahmud et al
Bangladesh/BCSIR-NILMRC-374/2020	EPI_ISL_514250	National Institute of Laboratory Medicine and Referral Center	Genomic Research Lab, BCSIR	Abu Sayeed Mohammad Mahmud et al
Bangladesh/CHRF-0002/2020	EPI_ISL_468070	Child Health Research Foundation	Child Health Research Foundation	Senjuti Saha et al
Bangladesh/CHRF-0006/2020	EPI_ISL_468074	Child Health Research Foundation	Child Health Research Foundation	Senjuti Saha et al
Bangladesh/CHRF-0008/2020	EPI_ISL_468076	Child Health Research Foundation	Child Health Research Foundation	Senjuti Saha et al
Bangladesh/CHRF-0012/2020	EPI_ISL_477125	Child Health Research Foundation	Child Health Research Foundation	Senjuti Saha et al
Bangladesh/CHRF-0017/2020	EPI_ISL_477130	Child Health Research Foundation	Child Health Research Foundation	Senjuti Saha et al
Bangladesh/CHRF-0020/2020	EPI_ISL_477131	Child Health Research Foundation	Child Health Research Foundation	Senjuti Saha et al
Bangladesh/CHRF-0022/2020	EPI_ISL_477132	Child Health Research Foundation	Child Health Research Foundation	Senjuti Saha et al
Bangladesh/CHRF-0023/2020	EPI_ISL_477133	Child Health Research Foundation	Child Health Research Foundation	Senjuti Saha et al
Bangladesh/CHRF-0029/2020	EPI_ISL_477138	Child Health Research Foundation	Child Health Research Foundation	Senjuti Saha et al
Bangladesh/CHRF-0032/2020	EPI_ISL_768728	Child Health Research Foundation	Child Health Research Foundation	Senjuti Saha et al
Bangladesh/CHRF-0035/2020	EPI_ISL_768731	Child Health Research Foundation	Child Health Research Foundation	Senjuti Saha et al
Bangladesh/CHRF-0038/2020	EPI_ISL_768734	Child Health Research Foundation	Child Health Research Foundation	Senjuti Saha et al
Bangladesh/CHRF-0043/2020	EPI_ISL_625457	Child Health Research Foundation	Child Health Research Foundation	Senjuti Saha et al
Bangladesh/CHRF-0044/2020	EPI_ISL_625458	Child Health Research Foundation	Child Health Research Foundation	Senjuti Saha et al
Bangladesh/CHRF-0046/2020	EPI_ISL_625460	Child Health Research Foundation	Child Health Research Foundation	Senjuti Saha et al
Bangladesh/CHRF-0047/2020	EPI_ISL_625461	Child Health Research Foundation	Child Health Research Foundation	Senjuti Saha et al
Bangladesh/CHRF-0048/2020	EPI_ISL_625462	Child Health Research Foundation	Child Health Research Foundation	Senjuti Saha et al
Bangladesh/CHRF-0050/2020	EPI_ISL_625464	Child Health Research Foundation	Child Health Research Foundation	Senjuti Saha et al
Bangladesh/CHRF-0056/2020	EPI_ISL_625470	Child Health Research Foundation	Child Health Research Foundation	Senjuti Saha et al
Bangladesh/CHRF-0058/2020	EPI_ISL_625471	Child Health Research Foundation	Child Health Research Foundation	Senjuti Saha et al
Bangladesh/CHRF-0059/2020	EPI_ISL_625472	Child Health Research Foundation	Child Health Research Foundation	Senjuti Saha et al
Bangladesh/CHRF-0060/2020	EPI_ISL_625473	Child Health Research Foundation	Child Health Research Foundation	Senjuti Saha et al
Bangladesh/CHRF-0064/2020	EPI_ISL_625477	Child Health Research Foundation	Child Health Research Foundation	Senjuti Saha et al
Bangladesh/CHRF-0067/2020	EPI_ISL_700338	Child Health Research Foundation	Child Health Research Foundation	Senjuti Saha et al
Bangladesh/CHRF-0068/2020	EPI_ISL_700334	Child Health Research Foundation	Child Health Research Foundation	Senjuti Saha et al
Bangladesh/CHRF-0069/2020	EPI_ISL_700339	Child Health Research Foundation	Child Health Research Foundation	Senjuti Saha et al
Bangladesh/CHRF-0070/2020	EPI_ISL_700340	Child Health Research Foundation	Child Health Research Foundation	Senjuti Saha et al
Bangladesh/CHRF-0071/2020	EPI_ISL_700337	Child Health Research Foundation	Child Health Research Foundation	Senjuti Saha et al
Bangladesh/CHRF-0073/2020	EPI_ISL_700333	Child Health Research Foundation	Child Health Research Foundation	Senjuti Saha et al
Bangladesh/CHRF-0074/2020	EPI_ISL_700341	Child Health Research Foundation	Child Health Research Foundation	Senjuti Saha et al
Bangladesh/CHRF-0075/2020	EPI_ISL_700330	Child Health Research Foundation	Child Health Research Foundation	Senjuti Saha et al
Bangladesh/CHRF-0076/2020	EPI_ISL_700329	Child Health Research Foundation	Child Health Research Foundation	Senjuti Saha et al
Bangladesh/CHRF-0077/2020	EPI_ISL_768742	Child Health Research Foundation	Child Health Research Foundation	Senjuti Saha et al
Bangladesh/CHRF-0078/2020	EPI_ISL_700335	Child Health Research Foundation	Child Health Research Foundation	Senjuti Saha et al
Bangladesh/CHRF-0079/2020	EPI_ISL_700342	Child Health Research Foundation	Child Health Research Foundation	Senjuti Saha et al
Bangladesh/CHRF-0080/2020	EPI_ISL_700331	Child Health Research Foundation	Child Health Research Foundation	Senjuti Saha et al
Bangladesh/CHRF-0081/2020	EPI_ISL_700343	Child Health Research Foundation	Child Health Research Foundation	Senjuti Saha et al
Bangladesh/CHRF-0082/2020	EPI_ISL_700332	Child Health Research Foundation	Child Health Research Foundation	Senjuti Saha et al
Bangladesh/CHRF-0083/2020	EPI_ISL_700344	Child Health Research Foundation	Child Health Research Foundation	Senjuti Saha et al
Bangladesh/CHRF-0084/2020	EPI_ISL_700345	Child Health Research Foundation	Child Health Research Foundation	Senjuti Saha et al
Bangladesh/CHRF-0085/2020	EPI_ISL_700328	Child Health Research Foundation	Child Health Research Foundation	Senjuti Saha et al
Bangladesh/CHRF-0086/2020	EPI_ISL_700346	Child Health Research Foundation	Child Health Research Foundation	Senjuti Saha et al
Bangladesh/CHRF-0087/2020	EPI_ISL_700336	Child Health Research Foundation	Child Health Research Foundation	Senjuti Saha et al
Bangladesh/CHRF-0088/2020	EPI_ISL_700347	Child Health Research Foundation	Child Health Research Foundation	Senjuti Saha et al
Bangladesh/CU-CTG-02/2020	EPI_ISL_735490	Rangamati General Hospital RT-PCR lab,	Central Biological Research Laboratory and Department of Biochemistry and Molecular Biology	Robiul Hasan Bhuiyan et al
Bangladesh/CU-CTG-04/2020	EPI_ISL_735492	Kumilla Medical College	Central Biological Research Laboratory and Department of Biochemistry and Molecular Biology	Robiul Hasan Bhuiyan et al
Bangladesh/CU-CTG-09/2020	EPI_ISL_735493	Cox's Bazar Medicila College	Central Biological Research Laboratory and Department of Biochemistry and Molecular Biology Central Biological Research Laboratory and Department of Biochemistry and Molecular Biology	Robiul Hasan Bhuiyan et al
Bangladesh/CU-CTG-13/2020	EPI_ISL_735494	Cox's Bazar Medical College	Central Biological Research Laboratory and Department of Biochemistry and Molecular Biology	Md. Imranul Hoq et al
Bangladesh/CU-CTG-18/2020	EPI_ISL_735495	Bhashabir M A Wadud RT-PCR Lab, Chandpur	Central Biological Research Laboratory and Department of Biochemistry and Molecular Biology	Md. Imranul Hoq et al
Bangladesh/CU-CTG-24/2020	EPI_ISL_735496	Chattogram Veterinary and Animal Sciences University	Central Biological Research Laboratory and Department of Biochemistry and Molecular Biology	Md. Imranul Hoq et al
Bangladesh/CU-CTG-32/2020	EPI_ISL_735497	Chattogram Veterinary and Animal Sciences University	Central Biological Research Laboratory and Department of Biochemistry and Molecular Biology	Mohammad Omar Faruque et al
Bangladesh/CU-CTG-38/2020	EPI_ISL_735498	University of Chittagong	Central Biological Research Laboratory and Department of Biochemistry and Molecular Biology	Mohammad Omar Faruque et al
Bangladesh/CU-CTG-71/2020	EPI_ISL_735501	Abdul Malek Ukil Medical College, Noakhali	Central Biological Research Laboratory and Department of Biochemistry and Molecular Biology	H. M. Abdullah Al Masud et al
Bangladesh/CU-CTG-76/2020	EPI_ISL_735502	Abdul Malek Ukil Medical College, Noakhali	Central Biological Research Laboratory and Department of Biochemistry and Molecular Biology	H. M. Abdullah Al Masud et al
Bangladesh/DNAS_DRCIM_isl_6300/2020	EPI_ISL_774908	Designated Reference Institute for Chemical Measurements (DRICM)	DNA SOLUTION LTD.	Md. Imran Khan et al
Bangladesh/DNAS_DRCIM_isl_6841/2020	EPI_ISL_774906	Designated Reference Institute for Chemical Measurements (DRICM)	DNA SOLUTION LTD.	Md. Imran Khan et al
Bangladesh/DNAS_DRCIM_isl_BRB4/2020	EPI_ISL_774915	Designated Reference Institute for Chemical Measurements (DRICM)	DNA SOLUTION LTD.	Md. Imran Khan et al
Bangladesh/DNAS_DRCIM_isl_DSIMCH-2/2020	EPI_ISL_774957	Designated Reference Institute for Chemical Measurements (DRICM)	DNA SOLUTION LTD.	Md. Imran Khan et al
Bangladesh/DNAS_DRCIM_isl_DSIMCH-3/2020	EPI_ISL_774914	Designated Reference Institute for Chemical Measurements (DRICM)	DNA SOLUTION LTD.	Md. Imran Khan et al
Bangladesh/DNAS_DRCIM_isl_HafizRiad/2020	EPI_ISL_774952	Designated Reference Institute for Chemical Measurements (DRICM)	DNA SOLUTION LTD.	Md. Imran Khan et al
Bangladesh/DNAS_DRCIM_isl_HH_13/2020	EPI_ISL_774943	Designated Reference Institute for Chemical Measurements (DRICM)	DNA SOLUTION LTD.	Md. Imran Khan et al
Bangladesh/DNAS_DRCIM_isl_KHL-0135/2020	EPI_ISL_774942	Designated Reference Institute for Chemical Measurements (DRICM)	DNA SOLUTION LTD.	Md. Imran Khan et al
Bangladesh/DNAS_DRCIM_isl_KHL-1/2020	EPI_ISL_774934	Designated Reference Institute for Chemical Measurements (DRICM)	DNA SOLUTION LTD.	Md. Imran Khan et al
Bangladesh/DNAS_DRCIM_isl_MT-04/2020	EPI_ISL_774944	Designated Reference Institute for Chemical Measurements (DRICM)	DNA SOLUTION LTD.	Md. Imran Khan et al
Bangladesh/DNAS_DRCIM_isl_R-97/2020	EPI_ISL_774966	Designated Reference Institute for Chemical Measurements (DRICM)	DNA SOLUTION LTD.	Md. Imran Khan et al
Bangladesh/DNAS_DRCIM_isl_S-3/2020	EPI_ISL_774959	Designated Reference Institute for Chemical Measurements (DRICM)	DNA SOLUTION LTD.	Md. Imran Khan et al
Bangladesh/DNAS_DRCIM_isl_SIBL-06/2020	EPI_ISL_774958	Designated Reference Institute for Chemical Measurements (DRICM)	DNA SOLUTION LTD.	Md. Imran Khan et al
Bangladesh/DNAS_DRCIM_isl_SIBL-09/2020	EPI_ISL_774953	Designated Reference Institute for Chemical Measurements (DRICM)	DNA SOLUTION LTD.	Md. Imran Khan et al
Bangladesh/DNAS_DRCIM_isl_SIBL-7/2020	EPI_ISL_774938	Designated Reference Institute for Chemical Measurements (DRICM)	DNA SOLUTION LTD.	Md. Imran Khan et al
Bangladesh/DNAS_DRICM_isl_18941/2020	EPI_ISL_774984	Designated Reference Institute for Chemical Measurements (DRICM)	DNA SOLUTION LTD.	Md. Imran Khan et al
Bangladesh/DNAS_DRICM_isl_18944/2020	EPI_ISL_775009	Designated Reference Institute for Chemical Measurements (DRICM)	DNA SOLUTION LTD.	Md. Imran Khan et al
Bangladesh/DNAS_DRICM_isl_18964/2020	EPI_ISL_775011	Designated Reference Institute for Chemical Measurements (DRICM)	DNA SOLUTION LTD.	Md. Imran Khan et al
Bangladesh/DNAS_DRICM_isl_18974/2020	EPI_ISL_775002	Designated Reference Institute for Chemical Measurements (DRICM)	DNA SOLUTION LTD.	Md. Imran Khan et al
Bangladesh/DNAS_DRICM_isl_B-4/2020	EPI_ISL_774978	Designated Reference Institute for Chemical Measurements (DRICM)	DNA SOLUTION LTD.	Md. Imran Khan et al
Bangladesh/DNAS_DRICM_isl_HH-08/2020	EPI_ISL_774989	Designated Reference Institute for Chemical Measurements (DRICM)	DNA SOLUTION LTD.	Md. Imran Khan et al
Bangladesh/DNAS_DRICM_isl_Iffat/2020	EPI_ISL_774985	Designated Reference Institute for Chemical Measurements (DRICM)	DNA SOLUTION LTD.	Md. Imran Khan et al
Bangladesh/DNAS_DRICM_isl_MH-09/2020	EPI_ISL_774982	Designated Reference Institute for Chemical Measurements (DRICM)	DNA SOLUTION LTD.	Md. Imran Khan et al
Bangladesh/DNAS_DRICM_isl_MLS-9/2020	EPI_ISL_775010	Designated Reference Institute for Chemical Measurements (DRICM)	DNA SOLUTION LTD.	Md. Imran Khan et al
Bangladesh/DNAS_DRICM_isl_MM-50/2020	EPI_ISL_774990	Designated Reference Institute for Chemical Measurements (DRICM)	DNA SOLUTION LTD.	Md. Imran Khan et al
Bangladesh/DNAS_DRICM_isl_R-136/2020	EPI_ISL_774991	Designated Reference Institute for Chemical Measurements (DRICM)	DNA SOLUTION LTD.	Md. Imran Khan et al
Bangladesh/DNAS_DRICM_isl_R-6/2020	EPI_ISL_775005	Designated Reference Institute for Chemical Measurements (DRICM)	DNA SOLUTION LTD.	Md. Imran Khan et al
Bangladesh/DNAS-Jakir/2020	EPI_ISL_747283	DNA SOLUTION LTD.	DNA SOLUTION LTD.	Md. Imran Khan et al
Bangladesh/DU-50768/2020	EPI_ISL_450843	COVID-19 Laboratory	DNA Solution Ltd.	Sharif Akhteruzzaman et al
Bangladesh/G-131/2020	EPI_ISL_600478	Institute of Epidemiology Disease Control And Research	Institute for Developing Science and Health Initiatives	Lauren Cowley et al
Bangladesh/G-14/2020	EPI_ISL_600484	Institute of Epidemiology Disease Control And Research	Institute for Developing Science and Health Initiatives	Lauren Cowley et al
Bangladesh/G-149/2020	EPI_ISL_600492	Institute of Epidemiology Disease Control And Research	Institute for Developing Science and Health Initiatives	Lauren Cowley et al
Bangladesh/GRMDRC-2/2020	EPI_ISL_775019	Gonoshasthya-RNA Molecular Research Center	Gonoshasthya-RNA Molecular Research Center	Nihad Adnan et al
Bangladesh/GRMDRC-3/2020	EPI_ISL_775020	Gonoshasthya-RNA Molecular Research Center	Gonoshasthya-RNA Molecular Research Center	Mohd. Raeed Jamiruddin et al
Bangladesh/GRMDRC-4/2020	EPI_ISL_775213	Gonoshasthya-RNA Molecular Research Center	Gonoshasthya-RNA Molecular Research Center	Nihad Adnan et al
Bangladesh/GRMDRC-5/2020	EPI_ISL_775214	Gonoshasthya-RNA Molecular Research Center	Gonoshasthya-RNA Molecular Research Center	Mohd. Raeed Jamiruddin et al
Bangladesh/GRMDRC-7/2020	EPI_ISL_775216	Gonoshasthya-RNA Molecular Research Center	Gonoshasthya-RNA Molecular Research Center	Mohd. Raeed Jamiruddin et al
Bangladesh/GRMDRC-8/2020	EPI_ISL_775217	Gonoshasthya-RNA Molecular Research Center	Gonoshasthya-RNA Molecular Research Center	Nihad Adnan et al
Bangladesh/GRMDRC-9/2020	EPI_ISL_775218	Gonoshasthya-RNA Molecular Research Center	Gonoshasthya-RNA Molecular Research Center	Mohd. Raeed Jamiruddin et al
Bangladesh/GRMDRC/2020	EPI_ISL_774976	Gonoshasthya-RNA Molecular Diagnostic and Research Center	Gonoshasthya-RNA Molecular Diagnostic and Research Center	Nihad Adnan et al
Bangladesh/icddrb-2083/2020	EPI_ISL_470801	Virology	Virology	Hossain et al
Bangladesh/JUST-GC15.09/2020	EPI_ISL_475570	Genome Center	Genome Center	A. S. M. Rubayet- Ul- Alam et al
Bangladesh/JUST-GC56-105/2020	EPI_ISL_746324	Genome Center	Genome Center	A. S. M. Rubayet- Ul- Alam et al
Bangladesh/JUST-GC91.124/2020	EPI_ISL_605783	Genome Center	Genome Center	Md. Shazid Hasan et al
Bangladesh/NGRI-NSTU-06/2020	EPI_ISL_514442	NSTU COVID-19 Diagnostic Center	NSU Genome Research Institute (NGRI), North South University	Dr. Muhammad Maqsud Hossain et al
Bangladesh/NGRI-NSTU-31/2020	EPI_ISL_514614	NSTU COVID-19 Diagnostic Center	NSU Genome Research Institute (NGRI), North South University	Dr. Muhammad Maqsud Hossain et al
Bangladesh/NIB-BCSIR-02/2020	EPI_ISL_458133	National Institute of Biotechnology	Bioinformatics Division, National Institute of Biotechnology	Mohammad Uzzal Hossain et al
Bangladesh/SUST-GEB-Habiganj-1/2020	EPI_ISL_754109	Specialized Lab for COVID-19 Detection, Department of Genetic Engineering and Biotechnology	Specialized Lab for COVID-19 Detection, Department of Genetic Engineering and Biotechnology	Hammadul Hoque et al
Bangladesh/SUST-GEB-Habiganj-3/2020	EPI_ISL_754173	Specialized Lab for COVID-19 Detection, Department of Genetic Engineering and Biotechnology	Specialized Lab for COVID-19 Detection, Department of Genetic Engineering and Biotechnology	Md. Nazmul Hasan et al
Bangladesh/SUST-GEB-Habiganj-4/2020	EPI_ISL_754177	Specialized Lab for COVID-19 Detection, Department of Genetic Engineering and Biotechnology	Specialized Lab for COVID-19 Detection, Department of Genetic Engineering and Biotechnology	Nurnabi Azad Jewel et al
Bangladesh/SUST-GEB-Habiganj-6/2020	EPI_ISL_754179	Specialized Lab for COVID-19 Detection, Department of Genetic Engineering and Biotechnology	Specialized Lab for COVID-19 Detection, Department of Genetic Engineering and Biotechnology	Hammadul Hoque et al
Bangladesh/SUST-GEB-Sunamganj-1/2020	EPI_ISL_753697	Specialized Lab for COVID-19 Detection, Department of Genetic Engineering and Biotechnology	Specialized Lab for COVID-19 Detection, Department of Genetic Engineering and Biotechnology	Shamsul H. Prodhan et al
Bangladesh/SUST-GEB-Sunamganj-2/2020	EPI_ISL_753700	Specialized Lab for COVID-19 Detection, Department of Genetic Engineering and Biotechnology	Specialized Lab for COVID-19 Detection, Department of Genetic Engineering and Biotechnology	Hammadul Hoque et al
Bangladesh/SUST-GEB-Sunamganj-3/2020	EPI_ISL_753701	Specialized Lab for COVID-19 Detection, Department of Genetic Engineering and Biotechnology	Specialized Lab for COVID-19 Detection, Department of Genetic Engineering and Biotechnology	Nurnabi Azad Jewel et al
Bangladesh/SUST-GEB-Sunamganj-4/2020	EPI_ISL_754059	Specialized Lab for COVID-19 Detection, Department of Genetic Engineering and Biotechnology	Specialized Lab for COVID-19 Detection, Department of Genetic Engineering and Biotechnology	Md. Nazmul Hasan et al
Bangladesh/SUST-GEB-Sunamganj-5/2020	EPI_ISL_754176	Specialized Lab for COVID-19 Detection, Department of Genetic Engineering and Biotechnology	Specialized Lab for COVID-19 Detection, Department of Genetic Engineering and Biotechnology	Shamsul H. Prodhan et al
Beijing/Beijing-01/2020	EPI_ISL_514752	Infectious Disease Control Center, Center for Disease Control and Prevention of PLA	Infectious Disease Control Center, Center for Disease Control and Prevention of PLA	Li et al
Beijing/WH-09/2020	EPI_ISL_411957	Key Laboratory of Human Diseases, Comparative Medicine, Institute of Laboratory Animal Science	Key Laboratory of Human Diseases, Comparative Medicine, Institute of Laboratory Animal Science	Linlin et al
Belarus/HO-RII-MH11354S/2020	EPI_ISL_754232	The Republican Research and Practical Center for Epidemiology and Microbiology (RRPCEM)	WHO National Influenza Centre Russian Federation	Elena Gasich et al
Belarus/MA-RII-MH11359S/2020	EPI_ISL_754235	The Republican Research and Practical Center for Epidemiology and Microbiology (RRPCEM)	WHO National Influenza Centre Russian Federation	Elena Gasich et al
Belarus/MI-RII-MH11337S/2020	EPI_ISL_754229	The Republican Research and Practical Center for Epidemiology and Microbiology (RRPCEM)	WHO National Influenza Centre Russian Federation	Elena Gasich et al
Belarus/MI-RII-MH11351S/2020	EPI_ISL_754230	The Republican Research and Practical Center for Epidemiology and Microbiology (RRPCEM)	WHO National Influenza Centre Russian Federation	Elena Gasich et al
Belarus/MI-RII-MH11355S/2020	EPI_ISL_754233	The Republican Research and Practical Center for Epidemiology and Microbiology (RRPCEM)	WHO National Influenza Centre Russian Federation	Elena Gasich et al
Belarus/VI-RII-MH11358S/2020	EPI_ISL_754234	The Republican Research and Practical Center for Epidemiology and Microbiology (RRPCEM)	WHO National Influenza Centre Russian Federation	Elena Gasich et al
Belgium/CL-0330332/2020	EPI_ISL_462186	KU Leuven, Rega Institute, Clinical and Epidemiological Virology	KU Leuven, Rega Institute, Clinical and Epidemiological Virology	Tony Wawina-Bokalanga et al
Belgium/DCS-0325158/2020	EPI_ISL_420415	KU Leuven, Clinical and Epidemiological Virology	KU Leuven, Clinical and Epidemiological Virology	Joan Marti-Carreras et al
Belgium/DWW-0330306/2020	EPI_ISL_462160	KU Leuven, Rega Institute, Clinical and Epidemiological Virology	KU Leuven, Rega Institute, Clinical and Epidemiological Virology	Tony Wawina-Bokalanga et al
Belgium/HAJ-0328392/2020	EPI_ISL_462246	KU Leuven, Rega Institute, Clinical and Epidemiological Virology	KU Leuven, Rega Institute, Clinical and Epidemiological Virology	Tony Wawina-Bokalanga et al
Belgium/HCM-0324151/2020	EPI_ISL_420408	KU Leuven, Clinical and Epidemiological Virology	KU Leuven, Clinical and Epidemiological Virology	Joan Marti-Carreras et al
Belgium/ITM_C5189_200701416/2020	EPI_ISL_649154	Queen Astrid Military Hospital	Institute of Tropical Medicine	Philippe Selhorst et al
Belgium/rega-0403884/2020	EPI_ISL_734534	UZ Leuven, National Reference Laboratory for Coronaviruses, Laboratory Medicine, Leuven, Belgium	KU Leuven, Rega Institute, Clinical and Epidemiological Virology	Tony Wawina-Bokalanga et al
Belgium/rega-0407890/2020	EPI_ISL_734541	UZ Leuven, National Reference Laboratory for Coronaviruses, Laboratory Medicine, Leuven, Belgium	KU Leuven, Rega Institute, Clinical and Epidemiological Virology	Tony Wawina-Bokalanga et al
Belgium/rega-0414475/2020	EPI_ISL_476985	KU Leuven, Rega Institute, Clinical and Epidemiological Virology	KU Leuven, Rega Institute, Clinical and Epidemiological Virology	Tony Wawina-Bokalanga et al
Belgium/rega-0414479/2020	EPI_ISL_476989	KU Leuven, Rega Institute, Clinical and Epidemiological Virology	KU Leuven, Rega Institute, Clinical and Epidemiological Virology	Tony Wawina-Bokalanga et al
Belgium/rega-0414678/2020	EPI_ISL_738213	UZ Leuven, National Reference Laboratory for Coronaviruses, Laboratory Medicine, Leuven, Belgium	KU Leuven, Rega Institute, Clinical and Epidemiological Virology	Tony Wawina-Bokalanga et al
Belgium/rega-0416497/2020	EPI_ISL_734589	UZ Leuven, National Reference Laboratory for Coronaviruses, Laboratory Medicine, Leuven, Belgium	KU Leuven, Rega Institute, Clinical and Epidemiological Virology	Tony Wawina-Bokalanga et al
Belgium/rega-0417508/2020	EPI_ISL_734600	UZ Leuven, National Reference Laboratory for Coronaviruses, Laboratory Medicine, Leuven, Belgium	KU Leuven, Rega Institute, Clinical and Epidemiological Virology	Tony Wawina-Bokalanga et al
Belgium/rega-0422588/2020	EPI_ISL_734634	UZ Leuven, National Reference Laboratory for Coronaviruses, Laboratory Medicine, Leuven, Belgium	KU Leuven, Rega Institute, Clinical and Epidemiological Virology	Tony Wawina-Bokalanga et al
Belgium/rega-0422589/2020	EPI_ISL_734635	UZ Leuven, National Reference Laboratory for Coronaviruses, Laboratory Medicine, Leuven, Belgium	KU Leuven, Rega Institute, Clinical and Epidemiological Virology	Tony Wawina-Bokalanga et al
Belgium/rega-0422592/2020	EPI_ISL_734638	UZ Leuven, National Reference Laboratory for Coronaviruses, Laboratory Medicine, Leuven, Belgium	KU Leuven, Rega Institute, Clinical and Epidemiological Virology	Tony Wawina-Bokalanga et al
Belgium/rega-0423594/2020	EPI_ISL_734641	UZ Leuven, National Reference Laboratory for Coronaviruses, Laboratory Medicine, Leuven, Belgium	KU Leuven, Rega Institute, Clinical and Epidemiological Virology	Tony Wawina-Bokalanga et al
Belgium/rega-0423597/2020	EPI_ISL_734644	UZ Leuven, National Reference Laboratory for Coronaviruses, Laboratory Medicine, Leuven, Belgium	KU Leuven, Rega Institute, Clinical and Epidemiological Virology	Tony Wawina-Bokalanga et al
Belgium/rega-0427609/2020	EPI_ISL_734660	UZ Leuven, National Reference Laboratory for Coronaviruses, Laboratory Medicine, Leuven, Belgium	KU Leuven, Rega Institute, Clinical and Epidemiological Virology	Tony Wawina-Bokalanga et al
Belgium/rega-0429625/2020	EPI_ISL_734678	UZ Leuven, National Reference Laboratory for Coronaviruses, Laboratory Medicine, Leuven, Belgium	KU Leuven, Rega Institute, Clinical and Epidemiological Virology	Tony Wawina-Bokalanga et al
Belgium/rega-0508673/2020	EPI_ISL_738214	UZ Leuven, National Reference Laboratory for Coronaviruses, Laboratory Medicine, Leuven, Belgium	KU Leuven, Rega Institute, Clinical and Epidemiological Virology	Tony Wawina-Bokalanga et al
Belgium/rega-0521557/2020	EPI_ISL_734741	UZ Leuven, National Reference Laboratory for Coronaviruses, Laboratory Medicine, Leuven, Belgium	KU Leuven, Rega Institute, Clinical and Epidemiological Virology	Tony Wawina-Bokalanga et al
Belgium/rega-0722802/2020	EPI_ISL_734815	UZ Leuven, National Reference Laboratory for Coronaviruses, Laboratory Medicine, Leuven, Belgium	KU Leuven, Rega Institute, Clinical and Epidemiological Virology	Tony Wawina-Bokalanga et al
Belgium/rega-0801762/2020	EPI_ISL_734843	UZ Leuven, National Reference Laboratory for Coronaviruses, Laboratory Medicine, Leuven, Belgium	KU Leuven, Rega Institute, Clinical and Epidemiological Virology	Tony Wawina-Bokalanga et al
Belgium/rega-0910935/2020	EPI_ISL_734923	UZ Leuven, National Reference Laboratory for Coronaviruses, Laboratory Medicine, Leuven, Belgium	KU Leuven, Rega Institute, Clinical and Epidemiological Virology	Tony Wawina-Bokalanga et al
Belgium/rega-0915946/2020	EPI_ISL_734937	UZ Leuven, National Reference Laboratory for Coronaviruses, Laboratory Medicine, Leuven, Belgium	KU Leuven, Rega Institute, Clinical and Epidemiological Virology	Tony Wawina-Bokalanga et al
Belgium/rega-0916969/2020	EPI_ISL_734959	UZ Leuven, National Reference Laboratory for Coronaviruses, Laboratory Medicine, Leuven, Belgium	KU Leuven, Rega Institute, Clinical and Epidemiological Virology	Tony Wawina-Bokalanga et al
Belgium/rega-0917998/2020	EPI_ISL_734989	UZ Leuven, National Reference Laboratory for Coronaviruses, Laboratory Medicine, Leuven, Belgium	KU Leuven, Rega Institute, Clinical and Epidemiological Virology	Tony Wawina-Bokalanga et al
Belgium/rega-09221064/2020	EPI_ISL_735022	UZ Leuven, National Reference Laboratory for Coronaviruses, Laboratory Medicine, Leuven, Belgium	KU Leuven, Rega Institute, Clinical and Epidemiological Virology	Tony Wawina-Bokalanga et al
Belgium/rega-09241218/2020	EPI_ISL_735037	UZ Leuven, National Reference Laboratory for Coronaviruses, Laboratory Medicine, Leuven, Belgium	KU Leuven, Rega Institute, Clinical and Epidemiological Virology	Tony Wawina-Bokalanga et al
Belgium/rega-10021225/2020	EPI_ISL_734497	UZ Leuven, National Reference Laboratory for Coronaviruses, Laboratory Medicine, Leuven, Belgium	KU Leuven, Rega Institute, Clinical and Epidemiological Virology	Tony Wawina-Bokalanga et al
Belgium/rega-10031026/2020	EPI_ISL_735044	UZ Leuven, National Reference Laboratory for Coronaviruses, Laboratory Medicine, Leuven, Belgium	KU Leuven, Rega Institute, Clinical and Epidemiological Virology	Tony Wawina-Bokalanga et al
Belgium/rega-10031027/2020	EPI_ISL_735045	UZ Leuven, National Reference Laboratory for Coronaviruses, Laboratory Medicine, Leuven, Belgium	KU Leuven, Rega Institute, Clinical and Epidemiological Virology	Tony Wawina-Bokalanga et al
Belgium/rega-10031028/2020	EPI_ISL_735046	UZ Leuven, National Reference Laboratory for Coronaviruses, Laboratory Medicine, Leuven, Belgium	KU Leuven, Rega Institute, Clinical and Epidemiological Virology	Tony Wawina-Bokalanga et al
Belgium/rega-10031030/2020	EPI_ISL_735047	UZ Leuven, National Reference Laboratory for Coronaviruses, Laboratory Medicine, Leuven, Belgium	KU Leuven, Rega Institute, Clinical and Epidemiological Virology	Tony Wawina-Bokalanga et al
Belgium/rega-10031031/2020	EPI_ISL_735048	UZ Leuven, National Reference Laboratory for Coronaviruses, Laboratory Medicine, Leuven, Belgium	KU Leuven, Rega Institute, Clinical and Epidemiological Virology	Tony Wawina-Bokalanga et al
Belgium/rega-10061010/2020	EPI_ISL_735050	UZ Leuven, National Reference Laboratory for Coronaviruses, Laboratory Medicine, Leuven, Belgium	KU Leuven, Rega Institute, Clinical and Epidemiological Virology	Tony Wawina-Bokalanga et al
Belgium/rega-10061029/2020	EPI_ISL_735052	UZ Leuven, National Reference Laboratory for Coronaviruses, Laboratory Medicine, Leuven, Belgium	KU Leuven, Rega Institute, Clinical and Epidemiological Virology	Tony Wawina-Bokalanga et al
Belgium/rega-10061036/2020	EPI_ISL_734488	UZ Leuven, National Reference Laboratory for Coronaviruses, Laboratory Medicine, Leuven, Belgium	KU Leuven, Rega Institute, Clinical and Epidemiological Virology	Tony Wawina-Bokalanga et al
Belgium/rega-10061037/2020	EPI_ISL_735057	UZ Leuven, National Reference Laboratory for Coronaviruses, Laboratory Medicine, Leuven, Belgium	KU Leuven, Rega Institute, Clinical and Epidemiological Virology	Tony Wawina-Bokalanga et al
Belgium/rega-10061043/2020	EPI_ISL_735063	UZ Leuven, National Reference Laboratory for Coronaviruses, Laboratory Medicine, Leuven, Belgium	KU Leuven, Rega Institute, Clinical and Epidemiological Virology	Tony Wawina-Bokalanga et al
Belgium/rega-10061046/2020	EPI_ISL_735066	UZ Leuven, National Reference Laboratory for Coronaviruses, Laboratory Medicine, Leuven, Belgium	KU Leuven, Rega Institute, Clinical and Epidemiological Virology	Tony Wawina-Bokalanga et al
Belgium/rega-10061197/2020	EPI_ISL_735071	UZ Leuven, National Reference Laboratory for Coronaviruses, Laboratory Medicine, Leuven, Belgium	KU Leuven, Rega Institute, Clinical and Epidemiological Virology	Tony Wawina-Bokalanga et al
Belgium/rega-10061255/2020	EPI_ISL_735074	UZ Leuven, National Reference Laboratory for Coronaviruses, Laboratory Medicine, Leuven, Belgium	KU Leuven, Rega Institute, Clinical and Epidemiological Virology	Tony Wawina-Bokalanga et al
Belgium/rega-10071237/2020	EPI_ISL_735077	UZ Leuven, National Reference Laboratory for Coronaviruses, Laboratory Medicine, Leuven, Belgium	KU Leuven, Rega Institute, Clinical and Epidemiological Virology	Tony Wawina-Bokalanga et al
Belgium/rega-10081220/2020	EPI_ISL_735082	UZ Leuven, National Reference Laboratory for Coronaviruses, Laboratory Medicine, Leuven, Belgium	KU Leuven, Rega Institute, Clinical and Epidemiological Virology	Tony Wawina-Bokalanga et al
Belgium/rega-10081238/2020	EPI_ISL_735087	UZ Leuven, National Reference Laboratory for Coronaviruses, Laboratory Medicine, Leuven, Belgium	KU Leuven, Rega Institute, Clinical and Epidemiological Virology	Tony Wawina-Bokalanga et al
Belgium/rega-10081239/2020	EPI_ISL_735088	UZ Leuven, National Reference Laboratory for Coronaviruses, Laboratory Medicine, Leuven, Belgium	KU Leuven, Rega Institute, Clinical and Epidemiological Virology	Tony Wawina-Bokalanga et al
Belgium/rega-10081244/2020	EPI_ISL_735089	UZ Leuven, National Reference Laboratory for Coronaviruses, Laboratory Medicine, Leuven, Belgium	KU Leuven, Rega Institute, Clinical and Epidemiological Virology	Tony Wawina-Bokalanga et al
Belgium/rega-10081257/2020	EPI_ISL_735094	UZ Leuven, National Reference Laboratory for Coronaviruses, Laboratory Medicine, Leuven, Belgium	KU Leuven, Rega Institute, Clinical and Epidemiological Virology	Tony Wawina-Bokalanga et al
Belgium/rega-10121446/2020	EPI_ISL_738498	UZ Leuven, National Reference Laboratory for Coronaviruses, Laboratory Medicine, Leuven, Belgium	KU Leuven, Rega Institute, Clinical and Epidemiological Virology	Tony Wawina-Bokalanga et al
Belgium/rega-10131360/2020	EPI_ISL_738413	UZ Leuven, National Reference Laboratory for Coronaviruses, Laboratory Medicine, Leuven, Belgium	KU Leuven, Rega Institute, Clinical and Epidemiological Virology	Tony Wawina-Bokalanga et al
Belgium/rega-10131418/2020	EPI_ISL_738470	UZ Leuven, National Reference Laboratory for Coronaviruses, Laboratory Medicine, Leuven, Belgium	KU Leuven, Rega Institute, Clinical and Epidemiological Virology	Tony Wawina-Bokalanga et al
Belgium/rega-10131423/2020	EPI_ISL_738475	UZ Leuven, National Reference Laboratory for Coronaviruses, Laboratory Medicine, Leuven, Belgium	KU Leuven, Rega Institute, Clinical and Epidemiological Virology	Tony Wawina-Bokalanga et al
Belgium/rega-10131434/2020	EPI_ISL_738486	UZ Leuven, National Reference Laboratory for Coronaviruses, Laboratory Medicine, Leuven, Belgium	KU Leuven, Rega Institute, Clinical and Epidemiological Virology	Tony Wawina-Bokalanga et al
Belgium/rega-10131440/2020	EPI_ISL_738492	UZ Leuven, National Reference Laboratory for Coronaviruses, Laboratory Medicine, Leuven, Belgium	KU Leuven, Rega Institute, Clinical and Epidemiological Virology	Tony Wawina-Bokalanga et al
Belgium/rega-10141366/2020	EPI_ISL_738419	UZ Leuven, National Reference Laboratory for Coronaviruses, Laboratory Medicine, Leuven, Belgium	KU Leuven, Rega Institute, Clinical and Epidemiological Virology	Tony Wawina-Bokalanga et al
Belgium/rega-10141372/2020	EPI_ISL_738425	UZ Leuven, National Reference Laboratory for Coronaviruses, Laboratory Medicine, Leuven, Belgium	KU Leuven, Rega Institute, Clinical and Epidemiological Virology	Tony Wawina-Bokalanga et al
Belgium/rega-10141378/2020	EPI_ISL_738360	UZ Leuven, National Reference Laboratory for Coronaviruses, Laboratory Medicine, Leuven, Belgium	KU Leuven, Rega Institute, Clinical and Epidemiological Virology	Tony Wawina-Bokalanga et al
Belgium/rega-10141384/2020	EPI_ISL_738436	UZ Leuven, National Reference Laboratory for Coronaviruses, Laboratory Medicine, Leuven, Belgium	KU Leuven, Rega Institute, Clinical and Epidemiological Virology	Tony Wawina-Bokalanga et al
Belgium/rega-10141390/2020	EPI_ISL_738442	UZ Leuven, National Reference Laboratory for Coronaviruses, Laboratory Medicine, Leuven, Belgium	KU Leuven, Rega Institute, Clinical and Epidemiological Virology	Tony Wawina-Bokalanga et al
Belgium/rega-10141401/2020	EPI_ISL_738453	UZ Leuven, National Reference Laboratory for Coronaviruses, Laboratory Medicine, Leuven, Belgium	KU Leuven, Rega Institute, Clinical and Epidemiological Virology	Tony Wawina-Bokalanga et al
Belgium/rega-10141428/2020	EPI_ISL_738480	UZ Leuven, National Reference Laboratory for Coronaviruses, Laboratory Medicine, Leuven, Belgium	KU Leuven, Rega Institute, Clinical and Epidemiological Virology	Tony Wawina-Bokalanga et al
Belgium/rega-10151114/2020	EPI_ISL_735095	UZ Leuven, National Reference Laboratory for Coronaviruses, Laboratory Medicine, Leuven, Belgium	KU Leuven, Rega Institute, Clinical and Epidemiological Virology	Tony Wawina-Bokalanga et al
Belgium/rega-10151116/2020	EPI_ISL_735097	UZ Leuven, National Reference Laboratory for Coronaviruses, Laboratory Medicine, Leuven, Belgium	KU Leuven, Rega Institute, Clinical and Epidemiological Virology	Tony Wawina-Bokalanga et al
Belgium/rega-10151117/2020	EPI_ISL_734495	UZ Leuven, National Reference Laboratory for Coronaviruses, Laboratory Medicine, Leuven, Belgium	KU Leuven, Rega Institute, Clinical and Epidemiological Virology	Tony Wawina-Bokalanga et al
Belgium/rega-10151118/2020	EPI_ISL_735098	UZ Leuven, National Reference Laboratory for Coronaviruses, Laboratory Medicine, Leuven, Belgium	KU Leuven, Rega Institute, Clinical and Epidemiological Virology	Tony Wawina-Bokalanga et al
Belgium/rega-10151119/2020	EPI_ISL_735099	UZ Leuven, National Reference Laboratory for Coronaviruses, Laboratory Medicine, Leuven, Belgium	KU Leuven, Rega Institute, Clinical and Epidemiological Virology	Tony Wawina-Bokalanga et al
Belgium/rega-10151120/2020	EPI_ISL_735100	UZ Leuven, National Reference Laboratory for Coronaviruses, Laboratory Medicine, Leuven, Belgium	KU Leuven, Rega Institute, Clinical and Epidemiological Virology	Tony Wawina-Bokalanga et al
Belgium/rega-10151121/2020	EPI_ISL_735101	UZ Leuven, National Reference Laboratory for Coronaviruses, Laboratory Medicine, Leuven, Belgium	KU Leuven, Rega Institute, Clinical and Epidemiological Virology	Tony Wawina-Bokalanga et al
Belgium/rega-10151183/2020	EPI_ISL_735102	UZ Leuven, National Reference Laboratory for Coronaviruses, Laboratory Medicine, Leuven, Belgium	KU Leuven, Rega Institute, Clinical and Epidemiological Virology	Tony Wawina-Bokalanga et al
Belgium/rega-10151184/2020	EPI_ISL_735103	UZ Leuven, National Reference Laboratory for Coronaviruses, Laboratory Medicine, Leuven, Belgium	KU Leuven, Rega Institute, Clinical and Epidemiological Virology	Tony Wawina-Bokalanga et al
Belgium/rega-10151185/2020	EPI_ISL_735104	UZ Leuven, National Reference Laboratory for Coronaviruses, Laboratory Medicine, Leuven, Belgium	KU Leuven, Rega Institute, Clinical and Epidemiological Virology	Tony Wawina-Bokalanga et al
Belgium/rega-10151186/2020	EPI_ISL_735105	UZ Leuven, National Reference Laboratory for Coronaviruses, Laboratory Medicine, Leuven, Belgium	KU Leuven, Rega Institute, Clinical and Epidemiological Virology	Tony Wawina-Bokalanga et al
Belgium/rega-10181073/2020	EPI_ISL_735113	UZ Leuven, National Reference Laboratory for Coronaviruses, Laboratory Medicine, Leuven, Belgium	KU Leuven, Rega Institute, Clinical and Epidemiological Virology	Tony Wawina-Bokalanga et al
Belgium/rega-10181075/2020	EPI_ISL_735115	UZ Leuven, National Reference Laboratory for Coronaviruses, Laboratory Medicine, Leuven, Belgium	KU Leuven, Rega Institute, Clinical and Epidemiological Virology	Tony Wawina-Bokalanga et al
Belgium/rega-10181078/2020	EPI_ISL_735118	UZ Leuven, National Reference Laboratory for Coronaviruses, Laboratory Medicine, Leuven, Belgium	KU Leuven, Rega Institute, Clinical and Epidemiological Virology	Tony Wawina-Bokalanga et al
Belgium/rega-10181082/2020	EPI_ISL_735122	UZ Leuven, National Reference Laboratory for Coronaviruses, Laboratory Medicine, Leuven, Belgium	KU Leuven, Rega Institute, Clinical and Epidemiological Virology	Tony Wawina-Bokalanga et al
Belgium/rega-10181088/2020	EPI_ISL_735128	UZ Leuven, National Reference Laboratory for Coronaviruses, Laboratory Medicine, Leuven, Belgium	KU Leuven, Rega Institute, Clinical and Epidemiological Virology	Tony Wawina-Bokalanga et al
Belgium/rega-10181090/2020	EPI_ISL_735130	UZ Leuven, National Reference Laboratory for Coronaviruses, Laboratory Medicine, Leuven, Belgium	KU Leuven, Rega Institute, Clinical and Epidemiological Virology	Tony Wawina-Bokalanga et al
Belgium/rega-10181111/2020	EPI_ISL_735132	UZ Leuven, National Reference Laboratory for Coronaviruses, Laboratory Medicine, Leuven, Belgium	KU Leuven, Rega Institute, Clinical and Epidemiological Virology	Tony Wawina-Bokalanga et al
Belgium/rega-10181164/2020	EPI_ISL_735136	UZ Leuven, National Reference Laboratory for Coronaviruses, Laboratory Medicine, Leuven, Belgium	KU Leuven, Rega Institute, Clinical and Epidemiological Virology	Tony Wawina-Bokalanga et al
Belgium/rega-10181166/2020	EPI_ISL_735138	UZ Leuven, National Reference Laboratory for Coronaviruses, Laboratory Medicine, Leuven, Belgium	KU Leuven, Rega Institute, Clinical and Epidemiological Virology	Tony Wawina-Bokalanga et al
Belgium/rega-10191095/2020	EPI_ISL_735143	UZ Leuven, National Reference Laboratory for Coronaviruses, Laboratory Medicine, Leuven, Belgium	KU Leuven, Rega Institute, Clinical and Epidemiological Virology	Tony Wawina-Bokalanga et al
Belgium/rega-10191098/2020	EPI_ISL_735145	UZ Leuven, National Reference Laboratory for Coronaviruses, Laboratory Medicine, Leuven, Belgium	KU Leuven, Rega Institute, Clinical and Epidemiological Virology	Tony Wawina-Bokalanga et al
Belgium/rega-10191100/2020	EPI_ISL_735147	UZ Leuven, National Reference Laboratory for Coronaviruses, Laboratory Medicine, Leuven, Belgium	KU Leuven, Rega Institute, Clinical and Epidemiological Virology	Tony Wawina-Bokalanga et al
Belgium/rega-10191103/2020	EPI_ISL_735150	UZ Leuven, National Reference Laboratory for Coronaviruses, Laboratory Medicine, Leuven, Belgium	KU Leuven, Rega Institute, Clinical and Epidemiological Virology	Tony Wawina-Bokalanga et al
Belgium/rega-10191107/2020	EPI_ISL_735151	UZ Leuven, National Reference Laboratory for Coronaviruses, Laboratory Medicine, Leuven, Belgium	KU Leuven, Rega Institute, Clinical and Epidemiological Virology	Tony Wawina-Bokalanga et al
Belgium/rega-10191109/2020	EPI_ISL_735152	UZ Leuven, National Reference Laboratory for Coronaviruses, Laboratory Medicine, Leuven, Belgium	KU Leuven, Rega Institute, Clinical and Epidemiological Virology	Tony Wawina-Bokalanga et al
Belgium/rega-10191129/2020	EPI_ISL_735160	UZ Leuven, National Reference Laboratory for Coronaviruses, Laboratory Medicine, Leuven, Belgium	KU Leuven, Rega Institute, Clinical and Epidemiological Virology	Tony Wawina-Bokalanga et al
Belgium/rega-10191130/2020	EPI_ISL_735161	UZ Leuven, National Reference Laboratory for Coronaviruses, Laboratory Medicine, Leuven, Belgium	KU Leuven, Rega Institute, Clinical and Epidemiological Virology	Tony Wawina-Bokalanga et al
Belgium/rega-10191234/2020	EPI_ISL_735165	UZ Leuven, National Reference Laboratory for Coronaviruses, Laboratory Medicine, Leuven, Belgium	KU Leuven, Rega Institute, Clinical and Epidemiological Virology	Tony Wawina-Bokalanga et al
Belgium/rega-10191260/2020	EPI_ISL_735171	UZ Leuven, National Reference Laboratory for Coronaviruses, Laboratory Medicine, Leuven, Belgium	KU Leuven, Rega Institute, Clinical and Epidemiological Virology	Tony Wawina-Bokalanga et al
Belgium/rega-10191268/2020	EPI_ISL_735178	UZ Leuven, National Reference Laboratory for Coronaviruses, Laboratory Medicine, Leuven, Belgium	KU Leuven, Rega Institute, Clinical and Epidemiological Virology	Tony Wawina-Bokalanga et al
Belgium/rega-10191275/2020	EPI_ISL_735184	UZ Leuven, National Reference Laboratory for Coronaviruses, Laboratory Medicine, Leuven, Belgium	KU Leuven, Rega Institute, Clinical and Epidemiological Virology	Tony Wawina-Bokalanga et al
Belgium/rega-10191294/2020	EPI_ISL_735199	UZ Leuven, National Reference Laboratory for Coronaviruses, Laboratory Medicine, Leuven, Belgium	KU Leuven, Rega Institute, Clinical and Epidemiological Virology	Tony Wawina-Bokalanga et al
Belgium/rega-10201108/2020	EPI_ISL_735213	UZ Leuven, National Reference Laboratory for Coronaviruses, Laboratory Medicine, Leuven, Belgium	KU Leuven, Rega Institute, Clinical and Epidemiological Virology	Tony Wawina-Bokalanga et al
Belgium/rega-10201110/2020	EPI_ISL_735214	UZ Leuven, National Reference Laboratory for Coronaviruses, Laboratory Medicine, Leuven, Belgium	KU Leuven, Rega Institute, Clinical and Epidemiological Virology	Tony Wawina-Bokalanga et al
Belgium/rega-11021204/2020	EPI_ISL_735215	UZ Leuven, National Reference Laboratory for Coronaviruses, Laboratory Medicine, Leuven, Belgium	KU Leuven, Rega Institute, Clinical and Epidemiological Virology	Tony Wawina-Bokalanga et al
Belgium/rega-11021206/2020	EPI_ISL_735216	UZ Leuven, National Reference Laboratory for Coronaviruses, Laboratory Medicine, Leuven, Belgium	KU Leuven, Rega Institute, Clinical and Epidemiological Virology	Tony Wawina-Bokalanga et al
Belgium/rega-11031205/2020	EPI_ISL_735217	UZ Leuven, National Reference Laboratory for Coronaviruses, Laboratory Medicine, Leuven, Belgium	KU Leuven, Rega Institute, Clinical and Epidemiological Virology	Tony Wawina-Bokalanga et al
Belgium/rega-11031207/2020	EPI_ISL_735218	UZ Leuven, National Reference Laboratory for Coronaviruses, Laboratory Medicine, Leuven, Belgium	KU Leuven, Rega Institute, Clinical and Epidemiological Virology	Tony Wawina-Bokalanga et al
Belgium/rega-11031208/2020	EPI_ISL_735219	UZ Leuven, National Reference Laboratory for Coronaviruses, Laboratory Medicine, Leuven, Belgium	KU Leuven, Rega Institute, Clinical and Epidemiological Virology	Tony Wawina-Bokalanga et al
Belgium/rega-11031209/2020	EPI_ISL_735220	UZ Leuven, National Reference Laboratory for Coronaviruses, Laboratory Medicine, Leuven, Belgium	KU Leuven, Rega Institute, Clinical and Epidemiological Virology	Tony Wawina-Bokalanga et al
Belgium/rega-11031210/2020	EPI_ISL_734483	UZ Leuven, National Reference Laboratory for Coronaviruses, Laboratory Medicine, Leuven, Belgium	KU Leuven, Rega Institute, Clinical and Epidemiological Virology	Tony Wawina-Bokalanga et al
Belgium/rega-11271173/2020	EPI_ISL_735226	UZ Leuven, National Reference Laboratory for Coronaviruses, Laboratory Medicine, Leuven, Belgium	KU Leuven, Rega Institute, Clinical and Epidemiological Virology	Tony Wawina-Bokalanga et al
Belgium/rega-11271174/2020	EPI_ISL_735227	UZ Leuven, National Reference Laboratory for Coronaviruses, Laboratory Medicine, Leuven, Belgium	KU Leuven, Rega Institute, Clinical and Epidemiological Virology	Tony Wawina-Bokalanga et al
Belgium/rega-11271182/2020	EPI_ISL_735235	UZ Leuven, National Reference Laboratory for Coronaviruses, Laboratory Medicine, Leuven, Belgium	KU Leuven, Rega Institute, Clinical and Epidemiological Virology	Tony Wawina-Bokalanga et al
Belgium/rega-12091379/2020	EPI_ISL_738431	UZ Leuven, National Reference Laboratory for Coronaviruses, Laboratory Medicine, Leuven, Belgium	KU Leuven, Rega Institute, Clinical and Epidemiological Virology	Tony Wawina-Bokalanga et al
Belgium/rega-12111319/2020	EPI_ISL_738372	UZ Leuven, National Reference Laboratory for Coronaviruses, Laboratory Medicine, Leuven, Belgium	KU Leuven, Rega Institute, Clinical and Epidemiological Virology	Tony Wawina-Bokalanga et al
Belgium/rega-12111330/2020	EPI_ISL_738383	UZ Leuven, National Reference Laboratory for Coronaviruses, Laboratory Medicine, Leuven, Belgium	KU Leuven, Rega Institute, Clinical and Epidemiological Virology	Tony Wawina-Bokalanga et al
Belgium/rega-12111337/2020	EPI_ISL_738390	UZ Leuven, National Reference Laboratory for Coronaviruses, Laboratory Medicine, Leuven, Belgium	KU Leuven, Rega Institute, Clinical and Epidemiological Virology	Tony Wawina-Bokalanga et al
Belgium/rega-12111365/2020	EPI_ISL_738418	UZ Leuven, National Reference Laboratory for Coronaviruses, Laboratory Medicine, Leuven, Belgium	KU Leuven, Rega Institute, Clinical and Epidemiological Virology	Tony Wawina-Bokalanga et al
Belgium/rega-12111386/2020	EPI_ISL_738438	UZ Leuven, National Reference Laboratory for Coronaviruses, Laboratory Medicine, Leuven, Belgium	KU Leuven, Rega Institute, Clinical and Epidemiological Virology	Tony Wawina-Bokalanga et al
Belgium/rega-12111394/2020	EPI_ISL_738446	UZ Leuven, National Reference Laboratory for Coronaviruses, Laboratory Medicine, Leuven, Belgium	KU Leuven, Rega Institute, Clinical and Epidemiological Virology	Tony Wawina-Bokalanga et al
Belgium/rega-12141328/2020	EPI_ISL_738381	UZ Leuven, National Reference Laboratory for Coronaviruses, Laboratory Medicine, Leuven, Belgium	KU Leuven, Rega Institute, Clinical and Epidemiological Virology	Tony Wawina-Bokalanga et al
Belgium/rega-12141380/2020	EPI_ISL_738432	UZ Leuven, National Reference Laboratory for Coronaviruses, Laboratory Medicine, Leuven, Belgium	KU Leuven, Rega Institute, Clinical and Epidemiological Virology	Tony Wawina-Bokalanga et al
Belgium/rega-12141407/2020	EPI_ISL_738459	UZ Leuven, National Reference Laboratory for Coronaviruses, Laboratory Medicine, Leuven, Belgium	KU Leuven, Rega Institute, Clinical and Epidemiological Virology	Tony Wawina-Bokalanga et al
Belgium/rega-12141419/2020	EPI_ISL_738471	UZ Leuven, National Reference Laboratory for Coronaviruses, Laboratory Medicine, Leuven, Belgium	KU Leuven, Rega Institute, Clinical and Epidemiological Virology	Tony Wawina-Bokalanga et al
Belgium/TVMT-0404277/2020	EPI_ISL_464071	KU Leuven, Rega Institute, Clinical and Epidemiological Virology	KU Leuven, Rega Institute, Clinical and Epidemiological Virology	Tony Wawina-Bokalanga et al
Belgium/UGent-115/2020	EPI_ISL_475075	Lab voor klinische biologie	Onderzoeksgroep Virologie	Nick Vereecke et al
Belgium/UGent-133/2020	EPI_ISL_481227	Lab voor klinische biologie	Onderzoeksgroep Virologie	Nick Vereecke et al
Belgium/UGent-165/2020	EPI_ISL_634882	Lab voor klinische biologie	Onderzoeksgroep Virologie	Laurens Lambrechts et al
Belgium/UGent-170/2020	EPI_ISL_634886	Lab voor klinische biologie	Onderzoeksgroep Virologie	Nick Vereecke et al
Belgium/UGent-171/2020	EPI_ISL_634887	Lab voor klinische biologie	Onderzoeksgroep Virologie	Nick Vereecke et al
Belgium/UGent-172/2020	EPI_ISL_634888	Lab voor klinische biologie	Onderzoeksgroep Virologie	Nick Vereecke et al
Belgium/UGent-179/2020	EPI_ISL_634890	Lab voor klinische biologie	Onderzoeksgroep Virologie	Nick Vereecke et al
Belgium/UGent-181/2020	EPI_ISL_634892	Lab voor klinische biologie	Onderzoeksgroep Virologie	Nick Vereecke et al
Belgium/UGent-182/2020	EPI_ISL_634893	Lab voor klinische biologie	Onderzoeksgroep Virologie	Nick Vereecke et al
Belgium/UGent-183/2020	EPI_ISL_634894	Lab voor klinische biologie	Onderzoeksgroep Virologie	Nick Vereecke et al
Belgium/UGent-207/2020	EPI_ISL_717591	Lab voor klinische biologie	Onderzoeksgroep Virologie	Laurens Lambrechts et al
Belgium/UGent-214/2020	EPI_ISL_717603	Lab voor klinische biologie	Onderzoeksgroep Virologie	Laurens Lambrechts et al
Belgium/UGent-216/2020	EPI_ISL_717616	Lab voor klinische biologie	Onderzoeksgroep Virologie	Laurens Lambrechts et al
Belgium/UGent-222/2020	EPI_ISL_717620	Lab voor klinische biologie	Onderzoeksgroep Virologie	Nick Vereecke et al
Belgium/UGent-226/2020	EPI_ISL_717577	Lab voor klinische biologie	Onderzoeksgroep Virologie	Nick Vereecke et al
Belgium/UGent-228/2020	EPI_ISL_717583	Lab voor klinische biologie	Onderzoeksgroep Virologie	Laurens Lambrechts et al
Belgium/UGent-229/2020	EPI_ISL_717584	Lab voor klinische biologie	Onderzoeksgroep Virologie	Laurens Lambrechts et al
Belgium/UGent-230/2020	EPI_ISL_717623	Lab voor klinische biologie	Onderzoeksgroep Virologie	Laurens Lambrechts et al
Belgium/UGent-234/2020	EPI_ISL_717578	Lab voor klinische biologie	Onderzoeksgroep Virologie	Laurens Lambrechts et al
Belgium/UGent-237/2020	EPI_ISL_717590	Lab voor klinische biologie	Onderzoeksgroep Virologie	Laurens Lambrechts et al
Belgium/UGent-240/2020	EPI_ISL_717626	Lab voor klinische biologie	Onderzoeksgroep Virologie	Nick Vereecke et al
Belgium/UGent-251/2020	EPI_ISL_717991	Lab voor klinische biologie	Onderzoeksgroep Virologie	Laurens Lambrechts et al
Belgium/UGent-252/2020	EPI_ISL_717992	Lab voor klinische biologie	Onderzoeksgroep Virologie	Laurens Lambrechts et al
Belgium/UGent-254/2020	EPI_ISL_717994	Lab voor klinische biologie	Onderzoeksgroep Virologie	Laurens Lambrechts et al
Belgium/UGent-255/2020	EPI_ISL_717995	Lab voor klinische biologie	Onderzoeksgroep Virologie	Laurens Lambrechts et al
Belgium/UGent-256/2020	EPI_ISL_717996	Lab voor klinische biologie	Onderzoeksgroep Virologie	Laurens Lambrechts et al
Belgium/UGent-257/2020	EPI_ISL_717997	Lab voor klinische biologie	Onderzoeksgroep Virologie	Laurens Lambrechts et al
Belgium/UGent-258/2020	EPI_ISL_717998	Lab voor klinische biologie	Onderzoeksgroep Virologie	Laurens Lambrechts et al
Belgium/UGent-259/2020	EPI_ISL_717999	Lab voor klinische biologie	Onderzoeksgroep Virologie	Laurens Lambrechts et al
Belgium/UGent-262/2020	EPI_ISL_717983	Lab voor klinische biologie	Onderzoeksgroep Virologie	Nick Vereecke et al
Belgium/UGent-263/2020	EPI_ISL_718001	Lab voor klinische biologie	Onderzoeksgroep Virologie	Nick Vereecke et al
Belgium/UGent-264/2020	EPI_ISL_718002	Lab voor klinische biologie	Onderzoeksgroep Virologie	Nick Vereecke et al
Belgium/UGent-265/2020	EPI_ISL_718003	Lab voor klinische biologie	Onderzoeksgroep Virologie	Nick Vereecke et al
Belgium/UGent-271/2020	EPI_ISL_718008	Lab voor klinische biologie	Onderzoeksgroep Virologie	Nick Vereecke et al
Belgium/UGent-274/2020	EPI_ISL_718010	Lab voor klinische biologie	Onderzoeksgroep Virologie	Laurens Lambrechts et al
Belgium/UGent-277/2020	EPI_ISL_717985	Lab voor klinische biologie	Onderzoeksgroep Virologie	Laurens Lambrechts et al
Belgium/UGent-278/2020	EPI_ISL_718013	Lab voor klinische biologie	Onderzoeksgroep Virologie	Laurens Lambrechts et al
Belgium/UGent-279/2020	EPI_ISL_717980	Lab voor klinische biologie	Onderzoeksgroep Virologie	Laurens Lambrechts et al
Belgium/UGent-287/2020	EPI_ISL_718017	Lab voor klinische biologie	Onderzoeksgroep Virologie	Nick Vereecke et al
Belgium/UGent-291/2020	EPI_ISL_718020	Lab voor klinische biologie	Onderzoeksgroep Virologie	Nick Vereecke et al
Belgium/UGent-292/2020	EPI_ISL_718021	Lab voor klinische biologie	Onderzoeksgroep Virologie	Nick Vereecke et al
Belgium/UGent-302/2020	EPI_ISL_718026	Lab voor klinische biologie	Onderzoeksgroep Virologie	Nick Vereecke et al
Belgium/UGent-313/2020	EPI_ISL_745202	Lab voor klinische biologie	Onderzoeksgroep Virologie	Laurens Lambrechts et al
Belgium/UGent-334/2020	EPI_ISL_745219	Lab voor klinische biologie	Onderzoeksgroep Virologie	Nick Vereecke et al
Belgium/UGent-62/2020	EPI_ISL_451173	Lab voor klinische biologie	Onderzoeksgroep Virologie	Laurens Lambrechts et al
Belgium/UGent-98/2020	EPI_ISL_468746	Lab voor klinische biologie	Onderzoeksgroep Virologie	Nick Vereecke et al
Belgium/ULG-10056/2020	EPI_ISL_424655	Department of Clinical Microbiology	GIGA Medical Genomics	Keith Durkin et al
Belgium/ULG-10102/2020	EPI_ISL_427353	Department of Clinical Microbiology	GIGA Medical Genomics	Keith Durkin et al
Belgium/ULG-10107/2020	EPI_ISL_427358	Department of Clinical Microbiology	GIGA Medical Genomics	Keith Durkin et al
Belgium/ULG-10185/2020	EPI_ISL_455973	Department of Clinical Microbiology	GIGA Medical Genomics	Keith Durkin et al
Belgium/ULG-10187/2020	EPI_ISL_455975	Department of Clinical Microbiology	GIGA Medical Genomics	Keith Durkin et al
Belgium/ULG-10197/2020	EPI_ISL_471432	Department of Clinical Microbiology	GIGA Medical Genomics	Keith Durkin et al
Belgium/ULG-10256/2020	EPI_ISL_515063	Department of Clinical Microbiology	GIGA Medical Genomics	Keith Durkin et al
Belgium/ULG-10308/2020	EPI_ISL_540475	Department of Clinical Microbiology	GIGA Medical Genomics	Keith Durkin et al
Belgium/ULG-10335/2020	EPI_ISL_540502	Department of Clinical Microbiology	GIGA Medical Genomics	Keith Durkin et al
Belgium/ULG-10349/2020	EPI_ISL_540516	Department of Clinical Microbiology	GIGA Medical Genomics	Keith Durkin et al
Belgium/ULG-10354/2020	EPI_ISL_540521	Department of Clinical Microbiology	GIGA Medical Genomics	Keith Durkin et al
Belgium/ULG-10400/2020	EPI_ISL_540567	Department of Clinical Microbiology	GIGA Medical Genomics	Keith Durkin et al
Belgium/ULG-10411/2020	EPI_ISL_540578	Department of Clinical Microbiology	GIGA Medical Genomics	Keith Durkin et al
Belgium/ULG-10415/2020	EPI_ISL_581597	Department of Clinical Microbiology	GIGA Medical Genomics	Keith Durkin et al
Belgium/ULG-10424/2020	EPI_ISL_581583	Department of Clinical Microbiology	GIGA Medical Genomics	Keith Durkin et al
Belgium/ULG-10444/2020	EPI_ISL_581621	Department of Clinical Microbiology	GIGA Medical Genomics	Keith Durkin et al
Belgium/ULG-10448/2020	EPI_ISL_581589	Department of Clinical Microbiology	GIGA Medical Genomics	Keith Durkin et al
Belgium/ULG-10454/2020	EPI_ISL_581628	Department of Clinical Microbiology	GIGA Medical Genomics	Keith Durkin et al
Belgium/ULG-10470/2020	EPI_ISL_581640	Department of Clinical Microbiology	GIGA Medical Genomics	Keith Durkin et al
Belgium/ULG-10484/2020	EPI_ISL_581649	Department of Clinical Microbiology	GIGA Medical Genomics	Keith Durkin et al
Belgium/ULG-10488/2020	EPI_ISL_581651	Department of Clinical Microbiology	GIGA Medical Genomics	Keith Durkin et al
Belgium/ULG-10489/2020	EPI_ISL_581652	Department of Clinical Microbiology	GIGA Medical Genomics	Keith Durkin et al
Belgium/ULG-10506/2020	EPI_ISL_626297	Department of Clinical Microbiology	GIGA Medical Genomics	Keith Durkin et al
Belgium/ULG-10508/2020	EPI_ISL_626259	Department of Clinical Microbiology	GIGA Medical Genomics	Keith Durkin et al
Belgium/ULG-10528/2020	EPI_ISL_626288	Department of Clinical Microbiology	GIGA Medical Genomics	Keith Durkin et al
Belgium/ULG-10531/2020	EPI_ISL_626315	Department of Clinical Microbiology	GIGA Medical Genomics	Keith Durkin et al
Belgium/ULG-10536/2020	EPI_ISL_626284	Department of Clinical Microbiology	GIGA Medical Genomics	Keith Durkin et al
Belgium/ULG-10540/2020	EPI_ISL_626286	Department of Clinical Microbiology	GIGA Medical Genomics	Keith Durkin et al
Belgium/ULG-10541/2020	EPI_ISL_626299	Department of Clinical Microbiology	GIGA Medical Genomics	Keith Durkin et al
Belgium/ULG-10547/2020	EPI_ISL_626305	Department of Clinical Microbiology	GIGA Medical Genomics	Keith Durkin et al
Belgium/ULG-10551/2020	EPI_ISL_626312	Department of Clinical Microbiology	GIGA Medical Genomics	Keith Durkin et al
Belgium/ULG-10557/2020	EPI_ISL_626268	Department of Clinical Microbiology	GIGA Medical Genomics	Keith Durkin et al
Belgium/ULG-10558/2020	EPI_ISL_626283	Department of Clinical Microbiology	GIGA Medical Genomics	Keith Durkin et al
Belgium/ULG-10559/2020	EPI_ISL_626257	Department of Clinical Microbiology	GIGA Medical Genomics	Keith Durkin et al
Belgium/ULG-10562/2020	EPI_ISL_626323	Department of Clinical Microbiology	GIGA Medical Genomics	Keith Durkin et al
Belgium/ULG-10574/2020	EPI_ISL_626262	Department of Clinical Microbiology	GIGA Medical Genomics	Keith Durkin et al
Belgium/ULG-10580/2020	EPI_ISL_626255	Department of Clinical Microbiology	GIGA Medical Genomics	Keith Durkin et al
Belgium/ULG-10584/2020	EPI_ISL_626298	Department of Clinical Microbiology	GIGA Medical Genomics	Keith Durkin et al
Belgium/ULG-10585/2020	EPI_ISL_626336	Department of Clinical Microbiology	GIGA Medical Genomics	Keith Durkin et al
Belgium/ULG-10588/2020	EPI_ISL_626338	Department of Clinical Microbiology	GIGA Medical Genomics	Keith Durkin et al
Belgium/ULG-10593/2020	EPI_ISL_626270	Department of Clinical Microbiology	GIGA Medical Genomics	Keith Durkin et al
Belgium/ULG-10599/2020	EPI_ISL_626292	Department of Clinical Microbiology	GIGA Medical Genomics	Keith Durkin et al
Belgium/ULG-10601/2020	EPI_ISL_626238	Department of Clinical Microbiology	GIGA Medical Genomics	Keith Durkin et al
Belgium/ULG-10609/2020	EPI_ISL_626246	Department of Clinical Microbiology	GIGA Medical Genomics	Keith Durkin et al
Belgium/ULG-10627/2020	EPI_ISL_636606	Department of Clinical Microbiology	GIGA Medical Genomics	Keith Durkin et al
Belgium/ULG-10628/2020	EPI_ISL_636607	Department of Clinical Microbiology	GIGA Medical Genomics	Keith Durkin et al
Belgium/ULG-10631/2020	EPI_ISL_636610	Department of Clinical Microbiology	GIGA Medical Genomics	Keith Durkin et al
Belgium/ULG-10637/2020	EPI_ISL_636615	Department of Clinical Microbiology	GIGA Medical Genomics	Keith Durkin et al
Belgium/ULG-10639/2020	EPI_ISL_636617	Department of Clinical Microbiology	GIGA Medical Genomics	Keith Durkin et al
Belgium/ULG-10645/2020	EPI_ISL_636623	Department of Clinical Microbiology	GIGA Medical Genomics	Keith Durkin et al
Belgium/ULG-10646/2020	EPI_ISL_636624	Department of Clinical Microbiology	GIGA Medical Genomics	Keith Durkin et al
Belgium/ULG-10647/2020	EPI_ISL_636625	Department of Clinical Microbiology	GIGA Medical Genomics	Keith Durkin et al
Belgium/ULG-10650/2020	EPI_ISL_636628	Department of Clinical Microbiology	GIGA Medical Genomics	Keith Durkin et al
Belgium/ULG-10651/2020	EPI_ISL_636629	Department of Clinical Microbiology	GIGA Medical Genomics	Keith Durkin et al
Belgium/ULG-10653/2020	EPI_ISL_636630	Department of Clinical Microbiology	GIGA Medical Genomics	Keith Durkin et al
Belgium/ULG-10654/2020	EPI_ISL_636631	Department of Clinical Microbiology	GIGA Medical Genomics	Keith Durkin et al
Belgium/ULG-10655/2020	EPI_ISL_636632	Department of Clinical Microbiology	GIGA Medical Genomics	Keith Durkin et al
Belgium/ULG-10657/2020	EPI_ISL_636634	Department of Clinical Microbiology	GIGA Medical Genomics	Keith Durkin et al
Belgium/ULG-10659/2020	EPI_ISL_636636	Department of Clinical Microbiology	GIGA Medical Genomics	Keith Durkin et al
Belgium/ULG-10660/2020	EPI_ISL_636637	Department of Clinical Microbiology	GIGA Medical Genomics	Keith Durkin et al
Belgium/ULG-10661/2020	EPI_ISL_636638	Department of Clinical Microbiology	GIGA Medical Genomics	Keith Durkin et al
Belgium/ULG-10662/2020	EPI_ISL_636639	Department of Clinical Microbiology	GIGA Medical Genomics	Keith Durkin et al
Belgium/ULG-10663/2020	EPI_ISL_636640	Department of Clinical Microbiology	GIGA Medical Genomics	Keith Durkin et al
Belgium/ULG-10665/2020	EPI_ISL_636641	Department of Clinical Microbiology	GIGA Medical Genomics	Keith Durkin et al
Belgium/ULG-10667/2020	EPI_ISL_636643	Department of Clinical Microbiology	GIGA Medical Genomics	Keith Durkin et al
Belgium/ULG-10668/2020	EPI_ISL_636644	Department of Clinical Microbiology	GIGA Medical Genomics	Keith Durkin et al
Belgium/ULG-10671/2020	EPI_ISL_636646	Department of Clinical Microbiology	GIGA Medical Genomics	Keith Durkin et al
Belgium/ULG-10675/2020	EPI_ISL_636649	Department of Clinical Microbiology	GIGA Medical Genomics	Keith Durkin et al
Belgium/ULG-10678/2020	EPI_ISL_636651	Department of Clinical Microbiology	GIGA Medical Genomics	Keith Durkin et al
Belgium/ULG-10680/2020	EPI_ISL_636652	Department of Clinical Microbiology	GIGA Medical Genomics	Keith Durkin et al
Belgium/ULG-10682/2020	EPI_ISL_636654	Department of Clinical Microbiology	GIGA Medical Genomics	Keith Durkin et al
Belgium/ULG-10687/2020	EPI_ISL_636659	Department of Clinical Microbiology	GIGA Medical Genomics	Keith Durkin et al
Belgium/ULG-10688/2020	EPI_ISL_636660	Department of Clinical Microbiology	GIGA Medical Genomics	Keith Durkin et al
Belgium/ULG-10689/2020	EPI_ISL_636661	Department of Clinical Microbiology	GIGA Medical Genomics	Keith Durkin et al
Belgium/ULG-10690/2020	EPI_ISL_636662	Department of Clinical Microbiology	GIGA Medical Genomics	Keith Durkin et al
Belgium/ULG-10691/2020	EPI_ISL_636663	Department of Clinical Microbiology	GIGA Medical Genomics	Keith Durkin et al
Belgium/ULG-10694/2020	EPI_ISL_636666	Department of Clinical Microbiology	GIGA Medical Genomics	Keith Durkin et al
Belgium/ULG-10695/2020	EPI_ISL_636667	Department of Clinical Microbiology	GIGA Medical Genomics	Keith Durkin et al
Belgium/ULG-10697/2020	EPI_ISL_636669	Department of Clinical Microbiology	GIGA Medical Genomics	Keith Durkin et al
Belgium/ULG-10698/2020	EPI_ISL_636670	Department of Clinical Microbiology	GIGA Medical Genomics	Keith Durkin et al
Belgium/ULG-10700/2020	EPI_ISL_636672	Department of Clinical Microbiology	GIGA Medical Genomics	Keith Durkin et al
Belgium/ULG-10702/2020	EPI_ISL_636674	Department of Clinical Microbiology	GIGA Medical Genomics	Keith Durkin et al
Belgium/ULG-10703/2020	EPI_ISL_636675	Department of Clinical Microbiology	GIGA Medical Genomics	Keith Durkin et al
Belgium/ULG-10704/2020	EPI_ISL_636676	Department of Clinical Microbiology	GIGA Medical Genomics	Keith Durkin et al
Belgium/ULG-10705/2020	EPI_ISL_636677	Department of Clinical Microbiology	GIGA Medical Genomics	Keith Durkin et al
Belgium/ULG-10706/2020	EPI_ISL_636678	Department of Clinical Microbiology	GIGA Medical Genomics	Keith Durkin et al
Belgium/ULG-10712/2020	EPI_ISL_636683	Department of Clinical Microbiology	GIGA Medical Genomics	Keith Durkin et al
Belgium/ULG-10714/2020	EPI_ISL_636685	Department of Clinical Microbiology	GIGA Medical Genomics	Keith Durkin et al
Belgium/ULG-10739/2020	EPI_ISL_641581	Department of Clinical Microbiology	GIGA Medical Genomics	Keith Durkin et al
Belgium/ULG-10755/2020	EPI_ISL_641597	Department of Clinical Microbiology	GIGA Medical Genomics	Keith Durkin et al
Belgium/ULG-10764/2020	EPI_ISL_641606	Department of Clinical Microbiology	GIGA Medical Genomics	Keith Durkin et al
Belgium/ULG-10765/2020	EPI_ISL_644611	Department of Clinical Microbiology	GIGA Medical Genomics	Keith Durkin et al
Belgium/ULG-10767/2020	EPI_ISL_644613	Department of Clinical Microbiology	GIGA Medical Genomics	Keith Durkin et al
Belgium/ULG-10768/2020	EPI_ISL_644614	Department of Clinical Microbiology	GIGA Medical Genomics	Keith Durkin et al
Belgium/ULG-10769/2020	EPI_ISL_644615	Department of Clinical Microbiology	GIGA Medical Genomics	Keith Durkin et al
Belgium/ULG-10772/2020	EPI_ISL_644618	Department of Clinical Microbiology	GIGA Medical Genomics	Keith Durkin et al
Belgium/ULG-10777/2020	EPI_ISL_644623	Department of Clinical Microbiology	GIGA Medical Genomics	Keith Durkin et al
Belgium/ULG-10780/2020	EPI_ISL_644626	Department of Clinical Microbiology	GIGA Medical Genomics	Keith Durkin et al
Belgium/ULG-10782/2020	EPI_ISL_661204	Department of Clinical Microbiology	GIGA Medical Genomics	Keith Durkin et al
Belgium/ULG-10784/2020	EPI_ISL_661220	Department of Clinical Microbiology	GIGA Medical Genomics	Keith Durkin et al
Belgium/ULG-10788/2020	EPI_ISL_661223	Department of Clinical Microbiology	GIGA Medical Genomics	Keith Durkin et al
Belgium/ULG-10790/2020	EPI_ISL_661225	Department of Clinical Microbiology	GIGA Medical Genomics	Keith Durkin et al
Belgium/ULG-10803/2020	EPI_ISL_661232	Department of Clinical Microbiology	GIGA Medical Genomics	Keith Durkin et al
Belgium/ULG-10811/2020	EPI_ISL_661236	Department of Clinical Microbiology	GIGA Medical Genomics	Keith Durkin et al
Belgium/ULG-10815/2020	EPI_ISL_661213	Department of Clinical Microbiology	GIGA Medical Genomics	Keith Durkin et al
Belgium/ULG-10828/2020	EPI_ISL_661216	Department of Clinical Microbiology	GIGA Medical Genomics	Keith Durkin et al
Belgium/ULG-10830/2020	EPI_ISL_661248	Department of Clinical Microbiology	GIGA Medical Genomics	Keith Durkin et al
Belgium/ULG-10831/2020	EPI_ISL_661249	Department of Clinical Microbiology	GIGA Medical Genomics	Keith Durkin et al
Belgium/ULG-10833/2020	EPI_ISL_661250	Department of Clinical Microbiology	GIGA Medical Genomics	Keith Durkin et al
Belgium/ULG-10836/2020	EPI_ISL_666872	Department of Clinical Microbiology	GIGA Medical Genomics	Keith Durkin et al
Belgium/ULG-10840/2020	EPI_ISL_666875	Department of Clinical Microbiology	GIGA Medical Genomics	Keith Durkin et al
Belgium/ULG-10841/2020	EPI_ISL_666876	Department of Clinical Microbiology	GIGA Medical Genomics	Keith Durkin et al
Belgium/ULG-10842/2020	EPI_ISL_666877	Department of Clinical Microbiology	GIGA Medical Genomics	Keith Durkin et al
Belgium/ULG-10844/2020	EPI_ISL_666879	Department of Clinical Microbiology	GIGA Medical Genomics	Keith Durkin et al
Belgium/ULG-10845/2020	EPI_ISL_666880	Department of Clinical Microbiology	GIGA Medical Genomics	Keith Durkin et al
Belgium/ULG-10846/2020	EPI_ISL_666881	Department of Clinical Microbiology	GIGA Medical Genomics	Keith Durkin et al
Belgium/ULG-10847/2020	EPI_ISL_666882	Department of Clinical Microbiology	GIGA Medical Genomics	Keith Durkin et al
Belgium/ULG-10848/2020	EPI_ISL_666883	Department of Clinical Microbiology	GIGA Medical Genomics	Keith Durkin et al
Belgium/ULG-10849/2020	EPI_ISL_666884	Department of Clinical Microbiology	GIGA Medical Genomics	Keith Durkin et al
Belgium/ULG-10850/2020	EPI_ISL_666885	Department of Clinical Microbiology	GIGA Medical Genomics	Keith Durkin et al
Belgium/ULG-10851/2020	EPI_ISL_666886	Department of Clinical Microbiology	GIGA Medical Genomics	Keith Durkin et al
Belgium/ULG-10853/2020	EPI_ISL_666888	Department of Clinical Microbiology	GIGA Medical Genomics	Keith Durkin et al
Belgium/ULG-10854/2020	EPI_ISL_666889	Department of Clinical Microbiology	GIGA Medical Genomics	Keith Durkin et al
Belgium/ULG-10951/2020	EPI_ISL_707730	Department of Clinical Microbiology	GIGA Medical Genomics	Keith Durkin et al
Belgium/ULG-10983/2020	EPI_ISL_707724	Department of Clinical Microbiology	GIGA Medical Genomics	Keith Durkin et al
Belgium/ULG-10991/2020	EPI_ISL_707760	Department of Clinical Microbiology	GIGA Medical Genomics	Keith Durkin et al
Belgium/ULG-10992/2020	EPI_ISL_707718	Department of Clinical Microbiology	GIGA Medical Genomics	Keith Durkin et al
Belgium/ULG-10993/2020	EPI_ISL_707761	Department of Clinical Microbiology	GIGA Medical Genomics	Keith Durkin et al
Belgium/ULG-10997/2020	EPI_ISL_707764	Department of Clinical Microbiology	GIGA Medical Genomics	Keith Durkin et al
Belgium/ULG-11000/2020	EPI_ISL_707766	Department of Clinical Microbiology	GIGA Medical Genomics	Keith Durkin et al
Belgium/ULG-11003/2020	EPI_ISL_707719	Department of Clinical Microbiology	GIGA Medical Genomics	Keith Durkin et al
Belgium/ULG-11018/2020	EPI_ISL_722937	Department of Clinical Microbiology	GIGA Medical Genomics	Keith Durkin et al
Belgium/ULG-11020/2020	EPI_ISL_722938	Department of Clinical Microbiology	GIGA Medical Genomics	Keith Durkin et al
Belgium/ULG-11026/2020	EPI_ISL_722944	Department of Clinical Microbiology	GIGA Medical Genomics	Keith Durkin et al
Belgium/ULG-11029/2020	EPI_ISL_722935	Department of Clinical Microbiology	GIGA Medical Genomics	Keith Durkin et al
Belgium/ULG-11031/2020	EPI_ISL_722948	Department of Clinical Microbiology	GIGA Medical Genomics	Keith Durkin et al
Belgium/ULG-11032/2020	EPI_ISL_722949	Department of Clinical Microbiology	GIGA Medical Genomics	Keith Durkin et al
Belgium/ULG-11034/2020	EPI_ISL_722926	Department of Clinical Microbiology	GIGA Medical Genomics	Keith Durkin et al
Belgium/ULG-11039/2020	EPI_ISL_722953	Department of Clinical Microbiology	GIGA Medical Genomics	Keith Durkin et al
Belgium/ULG-11064/2020	EPI_ISL_737315	Department of Clinical Microbiology	GIGA Medical Genomics	Keith Durkin et al
Belgium/ULG-11065/2020	EPI_ISL_737316	Department of Clinical Microbiology	GIGA Medical Genomics	Keith Durkin et al
Belgium/ULG-11081/2020	EPI_ISL_737331	Department of Clinical Microbiology	GIGA Medical Genomics	Keith Durkin et al
Belgium/ULG-11097/2020	EPI_ISL_737346	Department of Clinical Microbiology	GIGA Medical Genomics	Keith Durkin et al
Belgium/ULG-11121/2020	EPI_ISL_737368	Department of Clinical Microbiology	GIGA Medical Genomics	Keith Durkin et al
Belgium/ULG-11131/2020	EPI_ISL_737375	Department of Clinical Microbiology	GIGA Medical Genomics	Keith Durkin et al
Belgium/ULG-11149/2020	EPI_ISL_737393	Department of Clinical Microbiology	GIGA Medical Genomics	Keith Durkin et al
Belgium/ULG-11150/2020	EPI_ISL_737394	Department of Clinical Microbiology	GIGA Medical Genomics	Keith Durkin et al
Belgium/ULG-8617/2020	EPI_ISL_418639	Department of Clinical Microbiology	GIGA Medical Genomics	Keith Durkin et al
Belgium/ULG-9735/2020	EPI_ISL_418661	Department of Clinical Microbiology	GIGA Medical Genomics	Keith Durkin et al
Belgium/VLS-0507418/2020	EPI_ISL_462272	KU Leuven, Rega Institute, Clinical and Epidemiological Virology	KU Leuven, Rega Institute, Clinical and Epidemiological Virology	Tony Wawina-Bokalanga et al
BosniaandHerzegovina/AGC-MOS-002/2020	EPI_ISL_722201	Vitalis Mostar	Alea Genetic Center	Salihefendic L. et al
BosniaandHerzegovina/AGC-SAR-002/2020	EPI_ISL_722209	Dom Zdravlja Sarajevo	Alea Genetic Center	Salihefendic L. et al
Botswana/1223-IN1490/2020	EPI_ISL_770475	National health Laboratory	Botswana Institute for Technology Research and Innovation	Kefentse Arnold Tumedi et al
Brazil/AP-IEC-165513/2020	EPI_ISL_524784	﻿Evandro Chagas Institute	﻿Evandro Chagas Institute	Santos et al
Brazil/BA-1/2020	EPI_ISL_756293	Center for Biotechnology and Cell Therapy, São Rafael Hospital, Salvador, Brazil	Center for Biotechnology and Cell Therapy, São Rafael Hospital, Salvador, Brazil	Carolina Kymie Vasques Nonaka et al
Brazil/BA-2/2020	EPI_ISL_756294	Center for Biotechnology and Cell Therapy, São Rafael Hospital, Salvador, Brazil	Center for Biotechnology and Cell Therapy, São Rafael Hospital, Salvador, Brazil	Carolina Kymie Vasques Nonaka et al
Brazil/CE-L11-CD196/2020	EPI_ISL_476200	DB Diagnósticos do Brasil	Instituto de Medicina Tropical da Univesidade de São Paulo	Samples: Nelson Gaburo Jr et al
Brazil/PA-IEC-165313/2020	EPI_ISL_524785	﻿Evandro Chagas Institute	﻿Evandro Chagas Institute	Santos et al
Brazil/PA-IEC-166687/2020	EPI_ISL_524800	﻿Evandro Chagas Institute	﻿Evandro Chagas Institute	Santos et al
Brazil/PE-AMU0036/2020	EPI_ISL_502779	LACEN/PE	LABBE, Federal University of Pernambuco	WILSON JOSE DA SILVA JUNIOR et al
Brazil/PE-COV0260/2020	EPI_ISL_502875	LACEN/PE	LABBE, Federal University of Pernambuco	WILSON JOSE DA SILVA JUNIOR et al
Brazil/PE-IAM10/2020	EPI_ISL_500461	LACEN/PE	WallauLab, Aggeu Magalhaes Institute	Marcelo Henrique Santos Paiva et al
Brazil/PE-IAM1026/2020	EPI_ISL_572373	LACEN/PE	WallauLab, Aggeu Magalhaes Institute	Marcelo Henrique Santos Paiva et al
Brazil/PE-IAM1064/2020	EPI_ISL_572374	LACEN/PE	WallauLab, Aggeu Magalhaes Institute	Marcelo Henrique Santos Paiva et al
Brazil/PE-IAM1126/2020	EPI_ISL_572379	LACEN/PE	WallauLab, Aggeu Magalhaes Institute	Marcelo Henrique Santos Paiva et al
Brazil/PE-IAM1127/2020	EPI_ISL_572380	LACEN/PE	WallauLab, Aggeu Magalhaes Institute	Marcelo Henrique Santos Paiva et al
Brazil/PE-IAM1254/2020	EPI_ISL_572384	LACEN/PE	WallauLab, Aggeu Magalhaes Institute	Marcelo Henrique Santos Paiva et al
Brazil/PE-IAM1264/2020	EPI_ISL_572385	LACEN/PE	WallauLab, Aggeu Magalhaes Institute	Marcelo Henrique Santos Paiva et al
Brazil/PE-IAM1309/2020	EPI_ISL_572386	LACEN/PE	WallauLab, Aggeu Magalhaes Institute	Marcelo Henrique Santos Paiva et al
Brazil/PE-IAM1315/2020	EPI_ISL_572388	LACEN/PE	WallauLab, Aggeu Magalhaes Institute	Marcelo Henrique Santos Paiva et al
Brazil/PE-IAM139/2020	EPI_ISL_500464	LACEN/PE	WallauLab, Aggeu Magalhaes Institute	Marcelo Henrique Santos Paiva et al
Brazil/PE-IAM1447/2020	EPI_ISL_572394	LACEN/PE	WallauLab, Aggeu Magalhaes Institute	Marcelo Henrique Santos Paiva et al
Brazil/PE-IAM1468/2020	EPI_ISL_572396	LACEN/PE	WallauLab, Aggeu Magalhaes Institute	Marcelo Henrique Santos Paiva et al
Brazil/PE-IAM19/2020	EPI_ISL_500467	LACEN/PE	WallauLab, Aggeu Magalhaes Institute	Marcelo Henrique Santos Paiva et al
Brazil/PE-IAM209/2020	EPI_ISL_500468	LACEN/PE	WallauLab, Aggeu Magalhaes Institute	Marcelo Henrique Santos Paiva et al
Brazil/PE-IAM220/2020	EPI_ISL_500472	LACEN/PE	WallauLab, Aggeu Magalhaes Institute	Marcelo Henrique Santos Paiva et al
Brazil/PE-IAM29/2020	EPI_ISL_500872	LACEN/PE	WallauLab, Aggeu Magalhaes Institute	Marcelo Henrique Santos Paiva et al
Brazil/PE-IAM356/2020	EPI_ISL_500875	LACEN/PE	WallauLab, Aggeu Magalhaes Institute	Marcelo Henrique Santos Paiva et al
Brazil/PE-IAM384/2020	EPI_ISL_572336	LACEN/PE	WallauLab, Aggeu Magalhaes Institute	Marcelo Henrique Santos Paiva et al
Brazil/PE-IAM766/2020	EPI_ISL_572355	LACEN/PE	WallauLab, Aggeu Magalhaes Institute	Marcelo Henrique Santos Paiva et al
Brazil/PE-IAM939/2020	EPI_ISL_572361	LACEN/PE	WallauLab, Aggeu Magalhaes Institute	Marcelo Henrique Santos Paiva et al
Brazil/PE-IAM992/2020	EPI_ISL_572372	LACEN/PE	WallauLab, Aggeu Magalhaes Institute	Marcelo Henrique Santos Paiva et al
Brazil/RJ-00304/2020	EPI_ISL_623107	Laboratorio de Virologia Molecular / UFRJ	Bioinformatics Laboratory / LNCC	Carolina M Voloch et al
Brazil/RJ-00308/2020	EPI_ISL_623111	Laboratorio de Virologia Molecular / UFRJ	Bioinformatics Laboratory / LNCC	Carolina M Voloch et al
Brazil/RJ-00310/2020	EPI_ISL_623113	Laboratorio de Virologia Molecular / UFRJ	Bioinformatics Laboratory / LNCC	Carolina M Voloch et al
Brazil/RJ-00316/2020	EPI_ISL_623119	Laboratorio de Virologia Molecular / UFRJ	Bioinformatics Laboratory / LNCC	Carolina M Voloch et al
Brazil/RJ-00318/2020	EPI_ISL_623121	Laboratorio de Virologia Molecular / UFRJ	Bioinformatics Laboratory / LNCC	Carolina M Voloch et al
Brazil/RJ-00320/2020	EPI_ISL_623123	Laboratorio de Virologia Molecular / UFRJ	Bioinformatics Laboratory / LNCC	Carolina M Voloch et al
Brazil/RJ-00323/2020	EPI_ISL_623126	Laboratorio de Virologia Molecular / UFRJ	Bioinformatics Laboratory / LNCC	Carolina M Voloch et al
Brazil/RJ-00328/2020	EPI_ISL_623131	Laboratorio de Virologia Molecular / UFRJ	Bioinformatics Laboratory / LNCC	Carolina M Voloch et al
Brazil/RJ-00331/2020	EPI_ISL_623134	Laboratorio de Virologia Molecular / UFRJ	Bioinformatics Laboratory / LNCC	Carolina M Voloch et al
Brazil/RJ-00332/2020	EPI_ISL_623135	Laboratorio de Virologia Molecular / UFRJ	Bioinformatics Laboratory / LNCC	Carolina M Voloch et al
Brazil/RJ-00334/2020	EPI_ISL_623137	Laboratorio de Virologia Molecular / UFRJ	Bioinformatics Laboratory / LNCC	Carolina M Voloch et al
Brazil/RJ-00337/2020	EPI_ISL_623140	Laboratorio de Virologia Molecular / UFRJ	Bioinformatics Laboratory / LNCC	Carolina M Voloch et al
Brazil/RJ-00338/2020	EPI_ISL_623141	Laboratorio de Virologia Molecular / UFRJ	Bioinformatics Laboratory / LNCC	Carolina M Voloch et al
Brazil/RJ-00340/2020	EPI_ISL_623143	Laboratorio de Virologia Molecular / UFRJ	Bioinformatics Laboratory / LNCC	Carolina M Voloch et al
Brazil/RJ-00341/2020	EPI_ISL_623144	Laboratorio de Virologia Molecular / UFRJ	Bioinformatics Laboratory / LNCC	Carolina M Voloch et al
Brazil/RJ-00342/2020	EPI_ISL_623145	Laboratorio de Virologia Molecular / UFRJ	Bioinformatics Laboratory / LNCC	Carolina M Voloch et al
Brazil/RJ-00343/2020	EPI_ISL_623146	Laboratorio de Virologia Molecular / UFRJ	Bioinformatics Laboratory / LNCC	Carolina M Voloch et al
Brazil/RJ-00344/2020	EPI_ISL_623147	Laboratorio de Virologia Molecular / UFRJ	Bioinformatics Laboratory / LNCC	Carolina M Voloch et al
Brazil/RJ-00348/2020	EPI_ISL_623151	Laboratorio de Virologia Molecular / UFRJ	Bioinformatics Laboratory / LNCC	Carolina M Voloch et al
Brazil/RJ-00352/2020	EPI_ISL_623155	Laboratorio de Virologia Molecular / UFRJ	Bioinformatics Laboratory / LNCC	Carolina M Voloch et al
Brazil/RJ-00356/2020	EPI_ISL_623159	Laboratorio de Virologia Molecular / UFRJ	Bioinformatics Laboratory / LNCC	Carolina M Voloch et al
Brazil/RJ-00358/2020	EPI_ISL_623161	Laboratorio de Virologia Molecular / UFRJ	Bioinformatics Laboratory / LNCC	Carolina M Voloch et al
Brazil/RJ-00402/2020	EPI_ISL_717806	Laboratorio de Virologia Molecular / UFRJ	Bioinformatics Laboratory / LNCC	Carolina M Voloch et al
Brazil/RJ-00404/2020	EPI_ISL_717807	Laboratorio de Virologia Molecular / UFRJ	Bioinformatics Laboratory / LNCC	Carolina M Voloch et al
Brazil/RJ-00405/2020	EPI_ISL_717808	Laboratorio de Virologia Molecular / UFRJ	Bioinformatics Laboratory / LNCC	Carolina M Voloch et al
Brazil/RJ-00406/2020	EPI_ISL_717786	LACEN RJ - Noel Nutels	Bioinformatics Laboratory / LNCC	Carolina M Voloch et al
Brazil/RJ-00407/2020	EPI_ISL_717809	LACEN Dr. Francisco Rimolo Neto	Bioinformatics Laboratory / LNCC	Carolina M Voloch et al
Brazil/RJ-00410/2020	EPI_ISL_717812	Laboratorio de Virologia Molecular / UFRJ	Bioinformatics Laboratory / LNCC	Carolina M Voloch et al
Brazil/RJ-00411/2020	EPI_ISL_717813	Laboratorio de Virologia Molecular / UFRJ	Bioinformatics Laboratory / LNCC	Carolina M Voloch et al
Brazil/RJ-00412/2020	EPI_ISL_717814	Laboratorio de Virologia Molecular / UFRJ	Bioinformatics Laboratory / LNCC	Carolina M Voloch et al
Brazil/RJ-00413/2020	EPI_ISL_717815	Laboratorio de Virologia Molecular / UFRJ	Bioinformatics Laboratory / LNCC	Carolina M Voloch et al
Brazil/RJ-00414/2020	EPI_ISL_717816	Laboratorio de Virologia Molecular / UFRJ	Bioinformatics Laboratory / LNCC	Carolina M Voloch et al
Brazil/RJ-00415/2020	EPI_ISL_717817	Laboratorio de Virologia Molecular / UFRJ	Bioinformatics Laboratory / LNCC	Carolina M Voloch et al
Brazil/RJ-00416/2020	EPI_ISL_717818	Laboratorio de Virologia Molecular / UFRJ	Bioinformatics Laboratory / LNCC	Carolina M Voloch et al
Brazil/RJ-00417/2020	EPI_ISL_717819	Laboratorio de Virologia Molecular / UFRJ	Bioinformatics Laboratory / LNCC	Carolina M Voloch et al
Brazil/RJ-00418/2020	EPI_ISL_717820	Laboratorio de Virologia Molecular / UFRJ	Bioinformatics Laboratory / LNCC	Carolina M Voloch et al
Brazil/RJ-00419/2020	EPI_ISL_717821	Laboratorio de Virologia Molecular / UFRJ	Bioinformatics Laboratory / LNCC	Carolina M Voloch et al
Brazil/RJ-00420/2020	EPI_ISL_717822	Laboratorio de Virologia Molecular / UFRJ	Bioinformatics Laboratory / LNCC	Carolina M Voloch et al
Brazil/RJ-00421/2020	EPI_ISL_717823	Laboratorio de Virologia Molecular / UFRJ	Bioinformatics Laboratory / LNCC	Carolina M Voloch et al
Brazil/RJ-00422/2020	EPI_ISL_717824	Laboratorio de Virologia Molecular / UFRJ	Bioinformatics Laboratory / LNCC	Carolina M Voloch et al
Brazil/RJ-00423/2020	EPI_ISL_717825	Laboratorio de Virologia Molecular / UFRJ	Bioinformatics Laboratory / LNCC	Carolina M Voloch et al
Brazil/RJ-00424/2020	EPI_ISL_717826	Laboratorio de Virologia Molecular / UFRJ	Bioinformatics Laboratory / LNCC	Carolina M Voloch et al
Brazil/RJ-00425/2020	EPI_ISL_717827	Laboratorio de Virologia Molecular / UFRJ	Bioinformatics Laboratory / LNCC	Carolina M Voloch et al
Brazil/RJ-00426/2020	EPI_ISL_717828	Laboratorio de Virologia Molecular / UFRJ	Bioinformatics Laboratory / LNCC	Carolina M Voloch et al
Brazil/RJ-00427/2020	EPI_ISL_717829	Laboratorio de Virologia Molecular / UFRJ	Bioinformatics Laboratory / LNCC	Carolina M Voloch et al
Brazil/RJ-00428/2020	EPI_ISL_717830	Laboratorio de Virologia Molecular / UFRJ	Bioinformatics Laboratory / LNCC	Carolina M Voloch et al
Brazil/RJ-00429/2020	EPI_ISL_717787	LACEN RJ - Noel Nutels	Bioinformatics Laboratory / LNCC	Carolina M Voloch et al
Brazil/RJ-00430/2020	EPI_ISL_717794	LACEN RJ - Noel Nutels	Bioinformatics Laboratory / LNCC	Carolina M Voloch et al
Brazil/RJ-00431/2020	EPI_ISL_717798	LACEN RJ - Noel Nutels	Bioinformatics Laboratory / LNCC	Carolina M Voloch et al
Brazil/RJ-00432/2020	EPI_ISL_717831	Laboratorio de Virologia Molecular / UFRJ	Bioinformatics Laboratory / LNCC	Carolina M Voloch et al
Brazil/RJ-00433/2020	EPI_ISL_717791	Laboratorio de Virologia Molecular / UFRJ	Bioinformatics Laboratory / LNCC	Carolina M Voloch et al
Brazil/RJ-00434/2020	EPI_ISL_717799	LACEN RJ - Noel Nutels	Bioinformatics Laboratory / LNCC	Carolina M Voloch et al
Brazil/RJ-00437/2020	EPI_ISL_717832	LACEN Dr. Francisco Rimolo Neto	Bioinformatics Laboratory / LNCC	Carolina M Voloch et al
Brazil/RJ-00438/2020	EPI_ISL_717833	LACEN Dr. Francisco Rimolo Neto	Bioinformatics Laboratory / LNCC	Carolina M Voloch et al
Brazil/RJ-00439/2020	EPI_ISL_717834	LACEN Dr. Francisco Rimolo Neto	Bioinformatics Laboratory / LNCC	Carolina M Voloch et al
Brazil/RJ-00440/2020	EPI_ISL_717835	LACEN Dr. Francisco Rimolo Neto	Bioinformatics Laboratory / LNCC	Carolina M Voloch et al
Brazil/RJ-00441/2020	EPI_ISL_717836	LACEN Dr. Francisco Rimolo Neto	Bioinformatics Laboratory / LNCC	Carolina M Voloch et al
Brazil/RJ-00446/2020	EPI_ISL_717841	LACEN Dr. Francisco Rimolo Neto	Bioinformatics Laboratory / LNCC	Carolina M Voloch et al
Brazil/RJ-00450/2020	EPI_ISL_717845	Laboratorio de Virologia Molecular / UFRJ	Bioinformatics Laboratory / LNCC	Carolina M Voloch et al
Brazil/RJ-00451/2020	EPI_ISL_717846	Laboratorio de Virologia Molecular / UFRJ	Bioinformatics Laboratory / LNCC	Carolina M Voloch et al
Brazil/RJ-00452/2020	EPI_ISL_717847	Laboratorio de Virologia Molecular / UFRJ	Bioinformatics Laboratory / LNCC	Carolina M Voloch et al
Brazil/RJ-00453/2020	EPI_ISL_717848	Laboratorio de Virologia Molecular / UFRJ	Bioinformatics Laboratory / LNCC	Carolina M Voloch et al
Brazil/RJ-00454/2020	EPI_ISL_717849	Laboratorio de Virologia Molecular / UFRJ	Bioinformatics Laboratory / LNCC	Carolina M Voloch et al
Brazil/RJ-00455/2020	EPI_ISL_717850	Laboratorio de Virologia Molecular / UFRJ	Bioinformatics Laboratory / LNCC	Carolina M Voloch et al
Brazil/RJ-00456/2020	EPI_ISL_717851	Laboratorio de Virologia Molecular / UFRJ	Bioinformatics Laboratory / LNCC	Carolina M Voloch et al
Brazil/RJ-00457/2020	EPI_ISL_717852	Laboratorio de Virologia Molecular / UFRJ	Bioinformatics Laboratory / LNCC	Carolina M Voloch et al
Brazil/RJ-00458/2020	EPI_ISL_717853	Laboratorio de Virologia Molecular / UFRJ	Bioinformatics Laboratory / LNCC	Carolina M Voloch et al
Brazil/RJ-00459/2020	EPI_ISL_717854	Laboratorio de Virologia Molecular / UFRJ	Bioinformatics Laboratory / LNCC	Carolina M Voloch et al
Brazil/RJ-00460/2020	EPI_ISL_717855	Laboratorio de Virologia Molecular / UFRJ	Bioinformatics Laboratory / LNCC	Carolina M Voloch et al
Brazil/RJ-00461/2020	EPI_ISL_717856	Laboratorio de Virologia Molecular / UFRJ	Bioinformatics Laboratory / LNCC	Carolina M Voloch et al
Brazil/RJ-00462/2020	EPI_ISL_717857	Laboratorio de Virologia Molecular / UFRJ	Bioinformatics Laboratory / LNCC	Carolina M Voloch et al
Brazil/RJ-00463/2020	EPI_ISL_717858	Laboratorio de Virologia Molecular / UFRJ	Bioinformatics Laboratory / LNCC	Carolina M Voloch et al
Brazil/RJ-00464/2020	EPI_ISL_717859	Laboratorio de Virologia Molecular / UFRJ	Bioinformatics Laboratory / LNCC	Carolina M Voloch et al
Brazil/RJ-00465/2020	EPI_ISL_717860	Laboratorio de Virologia Molecular / UFRJ	Bioinformatics Laboratory / LNCC	Carolina M Voloch et al
Brazil/RJ-00466/2020	EPI_ISL_717861	Laboratorio de Virologia Molecular / UFRJ	Bioinformatics Laboratory / LNCC	Carolina M Voloch et al
Brazil/RJ-00467/2020	EPI_ISL_717862	Laboratorio de Virologia Molecular / UFRJ	Bioinformatics Laboratory / LNCC	Carolina M Voloch et al
Brazil/RJ-00468/2020	EPI_ISL_717863	Laboratorio de Virologia Molecular / UFRJ	Bioinformatics Laboratory / LNCC	Carolina M Voloch et al
Brazil/RJ-00469/2020	EPI_ISL_717864	Laboratorio de Virologia Molecular / UFRJ	Bioinformatics Laboratory / LNCC	Carolina M Voloch et al
Brazil/RJ-00470/2020	EPI_ISL_717865	Laboratorio de Virologia Molecular / UFRJ	Bioinformatics Laboratory / LNCC	Carolina M Voloch et al
Brazil/RJ-00471/2020	EPI_ISL_717866	Laboratorio de Virologia Molecular / UFRJ	Bioinformatics Laboratory / LNCC	Carolina M Voloch et al
Brazil/RJ-00472/2020	EPI_ISL_717867	Laboratorio de Virologia Molecular / UFRJ	Bioinformatics Laboratory / LNCC	Carolina M Voloch et al
Brazil/RJ-00473/2020	EPI_ISL_717868	Laboratorio de Virologia Molecular / UFRJ	Bioinformatics Laboratory / LNCC	Carolina M Voloch et al
Brazil/RJ-00474/2020	EPI_ISL_717869	Laboratorio de Virologia Molecular / UFRJ	Bioinformatics Laboratory / LNCC	Carolina M Voloch et al
Brazil/RJ-00475/2020	EPI_ISL_717870	Laboratorio de Virologia Molecular / UFRJ	Bioinformatics Laboratory / LNCC	Carolina M Voloch et al
Brazil/RJ-00476/2020	EPI_ISL_717871	Laboratorio de Virologia Molecular / UFRJ	Bioinformatics Laboratory / LNCC	Carolina M Voloch et al
Brazil/RJ-00477/2020	EPI_ISL_717872	Laboratorio de Virologia Molecular / UFRJ	Bioinformatics Laboratory / LNCC	Carolina M Voloch et al
Brazil/RJ-00478/2020	EPI_ISL_717873	Laboratorio de Virologia Molecular / UFRJ	Bioinformatics Laboratory / LNCC	Carolina M Voloch et al
Brazil/RJ-00479/2020	EPI_ISL_717874	Laboratorio de Virologia Molecular / UFRJ	Bioinformatics Laboratory / LNCC	Carolina M Voloch et al
Brazil/RJ-00480/2020	EPI_ISL_717875	Laboratorio de Virologia Molecular / UFRJ	Bioinformatics Laboratory / LNCC	Carolina M Voloch et al
Brazil/RJ-00481/2020	EPI_ISL_717793	Laboratorio de Virologia Molecular / UFRJ	Bioinformatics Laboratory / LNCC	Carolina M Voloch et al
Brazil/RJ-00482/2020	EPI_ISL_717876	Laboratorio de Virologia Molecular / UFRJ	Bioinformatics Laboratory / LNCC	Carolina M Voloch et al
Brazil/RJ-00483/2020	EPI_ISL_717877	Laboratorio de Virologia Molecular / UFRJ	Bioinformatics Laboratory / LNCC	Carolina M Voloch et al
Brazil/RJ-00484/2020	EPI_ISL_717878	Laboratorio de Virologia Molecular / UFRJ	Bioinformatics Laboratory / LNCC	Carolina M Voloch et al
Brazil/RJ-00485/2020	EPI_ISL_717879	Laboratorio de Virologia Molecular / UFRJ	Bioinformatics Laboratory / LNCC	Carolina M Voloch et al
Brazil/RJ-00486/2020	EPI_ISL_717880	Laboratorio de Virologia Molecular / UFRJ	Bioinformatics Laboratory / LNCC	Carolina M Voloch et al
Brazil/RJ-00487/2020	EPI_ISL_717881	Laboratorio de Virologia Molecular / UFRJ	Bioinformatics Laboratory / LNCC	Carolina M Voloch et al
Brazil/RJ-00488/2020	EPI_ISL_717882	Laboratorio de Virologia Molecular / UFRJ	Bioinformatics Laboratory / LNCC	Carolina M Voloch et al
Brazil/RJ-00489/2020	EPI_ISL_717883	Laboratorio de Virologia Molecular / UFRJ	Bioinformatics Laboratory / LNCC	Carolina M Voloch et al
Brazil/RJ-00490/2020	EPI_ISL_717884	Laboratorio de Virologia Molecular / UFRJ	Bioinformatics Laboratory / LNCC	Carolina M Voloch et al
Brazil/RJ-00491/2020	EPI_ISL_717885	Laboratorio de Virologia Molecular / UFRJ	Bioinformatics Laboratory / LNCC	Carolina M Voloch et al
Brazil/RJ-00492/2020	EPI_ISL_717886	Laboratorio de Virologia Molecular / UFRJ	Bioinformatics Laboratory / LNCC	Carolina M Voloch et al
Brazil/RJ-00493/2020	EPI_ISL_717887	Laboratorio de Virologia Molecular / UFRJ	Bioinformatics Laboratory / LNCC	Carolina M Voloch et al
Brazil/RJ-00494/2020	EPI_ISL_717888	Laboratorio de Virologia Molecular / UFRJ	Bioinformatics Laboratory / LNCC	Carolina M Voloch et al
Brazil/RJ-00495/2020	EPI_ISL_717889	Laboratorio de Virologia Molecular / UFRJ	Bioinformatics Laboratory / LNCC	Carolina M Voloch et al
Brazil/RJ-00496/2020	EPI_ISL_717890	Laboratorio de Virologia Molecular / UFRJ	Bioinformatics Laboratory / LNCC	Carolina M Voloch et al
Brazil/RJ-00497/2020	EPI_ISL_717891	Laboratorio de Virologia Molecular / UFRJ	Bioinformatics Laboratory / LNCC	Carolina M Voloch et al
Brazil/RJ-00498/2020	EPI_ISL_717892	Laboratorio de Virologia Molecular / UFRJ	Bioinformatics Laboratory / LNCC	Carolina M Voloch et al
Brazil/RJ-00499/2020	EPI_ISL_717893	Laboratorio de Virologia Molecular / UFRJ	Bioinformatics Laboratory / LNCC	Carolina M Voloch et al
Brazil/RJ-00500/2020	EPI_ISL_717894	Laboratorio de Virologia Molecular / UFRJ	Bioinformatics Laboratory / LNCC	Carolina M Voloch et al
Brazil/RJ-00501/2020	EPI_ISL_717895	Laboratorio de Virologia Molecular / UFRJ	Bioinformatics Laboratory / LNCC	Carolina M Voloch et al
Brazil/RJ-00502/2020	EPI_ISL_717896	Laboratorio de Virologia Molecular / UFRJ	Bioinformatics Laboratory / LNCC	Carolina M Voloch et al
Brazil/RJ-00503/2020	EPI_ISL_717897	Laboratorio de Virologia Molecular / UFRJ	Bioinformatics Laboratory / LNCC	Carolina M Voloch et al
Brazil/RJ-00504/2020	EPI_ISL_717898	Laboratorio de Virologia Molecular / UFRJ	Bioinformatics Laboratory / LNCC	Carolina M Voloch et al
Brazil/RJ-00505/2020	EPI_ISL_717899	LACEN RJ - Noel Nutels	Bioinformatics Laboratory / LNCC	Carolina M Voloch et al
Brazil/RJ-00506/2020	EPI_ISL_717796	LACEN RJ - Noel Nutels	Bioinformatics Laboratory / LNCC	Carolina M Voloch et al
Brazil/RJ-00507/2020	EPI_ISL_717900	LACEN RJ - Noel Nutels	Bioinformatics Laboratory / LNCC	Carolina M Voloch et al
Brazil/RJ-00508/2020	EPI_ISL_717901	LACEN RJ - Noel Nutels	Bioinformatics Laboratory / LNCC	Carolina M Voloch et al
Brazil/RJ-00509/2020	EPI_ISL_717797	LACEN RJ - Noel Nutels	Bioinformatics Laboratory / LNCC	Carolina M Voloch et al
Brazil/RJ-00510/2020	EPI_ISL_717788	LACEN RJ - Noel Nutels	Bioinformatics Laboratory / LNCC	Carolina M Voloch et al
Brazil/RJ-00511/2020	EPI_ISL_717902	LACEN RJ - Noel Nutels	Bioinformatics Laboratory / LNCC	Carolina M Voloch et al
Brazil/RJ-00512/2020	EPI_ISL_717903	LACEN RJ - Noel Nutels	Bioinformatics Laboratory / LNCC	Carolina M Voloch et al
Brazil/RJ-00513/2020	EPI_ISL_717790	LACEN RJ - Noel Nutels	Bioinformatics Laboratory / LNCC	Carolina M Voloch et al
Brazil/RJ-00515/2020	EPI_ISL_717904	LACEN RJ - Noel Nutels	Bioinformatics Laboratory / LNCC	Carolina M Voloch et al
Brazil/RJ-00516/2020	EPI_ISL_717905	LACEN RJ - Noel Nutels	Bioinformatics Laboratory / LNCC	Carolina M Voloch et al
Brazil/RJ-00517/2020	EPI_ISL_717906	LACEN RJ - Noel Nutels	Bioinformatics Laboratory / LNCC	Carolina M Voloch et al
Brazil/RJ-00518/2020	EPI_ISL_717907	LACEN RJ - Noel Nutels	Bioinformatics Laboratory / LNCC	Carolina M Voloch et al
Brazil/RJ-00520/2020	EPI_ISL_717908	LACEN RJ - Noel Nutels	Bioinformatics Laboratory / LNCC	Carolina M Voloch et al
Brazil/RJ-00521/2020	EPI_ISL_717789	LACEN RJ - Noel Nutels	Bioinformatics Laboratory / LNCC	Carolina M Voloch et al
Brazil/RJ-00522/2020	EPI_ISL_717909	LACEN RJ - Noel Nutels	Bioinformatics Laboratory / LNCC	Carolina M Voloch et al
Brazil/RJ-00523/2020	EPI_ISL_717792	LACEN RJ - Noel Nutels	Bioinformatics Laboratory / LNCC	Carolina M Voloch et al
Brazil/RJ-00524/2020	EPI_ISL_717910	LACEN Dr. Francisco Rimolo Neto	Bioinformatics Laboratory / LNCC	Carolina M Voloch et al
Brazil/RJ-00525/2020	EPI_ISL_717911	LACEN Dr. Francisco Rimolo Neto	Bioinformatics Laboratory / LNCC	Carolina M Voloch et al
Brazil/RJ-00526/2020	EPI_ISL_717912	LACEN Dr. Francisco Rimolo Neto	Bioinformatics Laboratory / LNCC	Carolina M Voloch et al
Brazil/RJ-00527/2020	EPI_ISL_717913	LACEN Dr. Francisco Rimolo Neto	Bioinformatics Laboratory / LNCC	Carolina M Voloch et al
Brazil/RJ-00528/2020	EPI_ISL_717914	LACEN Dr. Francisco Rimolo Neto	Bioinformatics Laboratory / LNCC	Carolina M Voloch et al
Brazil/RJ-00529/2020	EPI_ISL_717915	LACEN Dr. Francisco Rimolo Neto	Bioinformatics Laboratory / LNCC	Carolina M Voloch et al
Brazil/RJ-00530/2020	EPI_ISL_717916	LACEN Dr. Francisco Rimolo Neto	Bioinformatics Laboratory / LNCC	Carolina M Voloch et al
Brazil/RJ-00531/2020	EPI_ISL_717917	LACEN Dr. Francisco Rimolo Neto	Bioinformatics Laboratory / LNCC	Carolina M Voloch et al
Brazil/RJ-00532/2020	EPI_ISL_717918	LACEN Dr. Francisco Rimolo Neto	Bioinformatics Laboratory / LNCC	Carolina M Voloch et al
Brazil/RJ-00533/2020	EPI_ISL_717919	LACEN Dr. Francisco Rimolo Neto	Bioinformatics Laboratory / LNCC	Carolina M Voloch et al
Brazil/RJ-00534/2020	EPI_ISL_717785	LACEN RJ - Noel Nutels	Bioinformatics Laboratory / LNCC	Carolina M Voloch et al
Brazil/RJ-00535/2020	EPI_ISL_717920	Laboratorio de Virologia Molecular / UFRJ	Bioinformatics Laboratory / LNCC	Carolina M Voloch et al
Brazil/RJ-00536/2020	EPI_ISL_717921	Laboratorio de Virologia Molecular / UFRJ	Bioinformatics Laboratory / LNCC	Carolina M Voloch et al
Brazil/RJ-00537/2020	EPI_ISL_717922	Laboratorio de Virologia Molecular / UFRJ	Bioinformatics Laboratory / LNCC	Carolina M Voloch et al
Brazil/RJ-00539/2020	EPI_ISL_717923	Laboratorio de Virologia Molecular / UFRJ	Bioinformatics Laboratory / LNCC	Carolina M Voloch et al
Brazil/RJ-00540/2020	EPI_ISL_717924	Laboratorio de Virologia Molecular / UFRJ	Bioinformatics Laboratory / LNCC	Carolina M Voloch et al
Brazil/RJ-00541/2020	EPI_ISL_717925	Laboratorio de Virologia Molecular / UFRJ	Bioinformatics Laboratory / LNCC	Carolina M Voloch et al
Brazil/RJ-00542/2020	EPI_ISL_717926	Laboratorio de Virologia Molecular / UFRJ	Bioinformatics Laboratory / LNCC	Carolina M Voloch et al
Brazil/RJ-00543/2020	EPI_ISL_717927	Laboratorio de Virologia Molecular / UFRJ	Bioinformatics Laboratory / LNCC	Carolina M Voloch et al
Brazil/RJ-00544/2020	EPI_ISL_717928	Laboratorio de Virologia Molecular / UFRJ	Bioinformatics Laboratory / LNCC	Carolina M Voloch et al
Brazil/RJ-00545/2020	EPI_ISL_717929	Laboratorio de Virologia Molecular / UFRJ	Bioinformatics Laboratory / LNCC	Carolina M Voloch et al
Brazil/RJ-00546/2020	EPI_ISL_717930	Laboratorio de Virologia Molecular / UFRJ	Bioinformatics Laboratory / LNCC	Carolina M Voloch et al
Brazil/RJ-00547/2020	EPI_ISL_717931	Laboratorio de Virologia Molecular / UFRJ	Bioinformatics Laboratory / LNCC	Carolina M Voloch et al
Brazil/RJ-00548/2020	EPI_ISL_717932	Laboratorio de Virologia Molecular / UFRJ	Bioinformatics Laboratory / LNCC	Carolina M Voloch et al
Brazil/RJ-00549/2020	EPI_ISL_717933	Laboratorio de Virologia Molecular / UFRJ	Bioinformatics Laboratory / LNCC	Carolina M Voloch et al
Brazil/RJ-00550/2020	EPI_ISL_717934	Laboratorio de Virologia Molecular / UFRJ	Bioinformatics Laboratory / LNCC	Carolina M Voloch et al
Brazil/RJ-00551/2020	EPI_ISL_717935	Laboratorio de Virologia Molecular / UFRJ	Bioinformatics Laboratory / LNCC	Carolina M Voloch et al
Brazil/RJ-00552/2020	EPI_ISL_717936	Laboratorio de Virologia Molecular / UFRJ	Bioinformatics Laboratory / LNCC	Carolina M Voloch et al
Brazil/RJ-00553/2020	EPI_ISL_717937	Laboratorio de Virologia Molecular / UFRJ	Bioinformatics Laboratory / LNCC	Carolina M Voloch et al
Brazil/RJ-00554/2020	EPI_ISL_717938	Laboratorio de Virologia Molecular / UFRJ	Bioinformatics Laboratory / LNCC	Carolina M Voloch et al
Brazil/RJ-00555/2020	EPI_ISL_717939	Laboratorio de Virologia Molecular / UFRJ	Bioinformatics Laboratory / LNCC	Carolina M Voloch et al
Brazil/RJ-00556/2020	EPI_ISL_717940	Laboratorio de Virologia Molecular / UFRJ	Bioinformatics Laboratory / LNCC	Carolina M Voloch et al
Brazil/RJ-00557/2020	EPI_ISL_717941	Laboratorio de Virologia Molecular / UFRJ	Bioinformatics Laboratory / LNCC	Carolina M Voloch et al
Brazil/RJ-00558/2020	EPI_ISL_717942	Laboratorio de Virologia Molecular / UFRJ	Bioinformatics Laboratory / LNCC	Carolina M Voloch et al
Brazil/RJ-00559/2020	EPI_ISL_717943	Laboratorio de Virologia Molecular / UFRJ	Bioinformatics Laboratory / LNCC	Carolina M Voloch et al
Brazil/RJ-00560/2020	EPI_ISL_717944	Laboratorio de Virologia Molecular / UFRJ	Bioinformatics Laboratory / LNCC	Carolina M Voloch et al
Brazil/RJ-00561/2020	EPI_ISL_717945	Laboratorio de Virologia Molecular / UFRJ	Bioinformatics Laboratory / LNCC	Carolina M Voloch et al
Brazil/RJ-00562/2020	EPI_ISL_717946	Laboratorio de Virologia Molecular / UFRJ	Bioinformatics Laboratory / LNCC	Carolina M Voloch et al
Brazil/RJ-00563/2020	EPI_ISL_717947	Laboratorio de Virologia Molecular / UFRJ	Bioinformatics Laboratory / LNCC	Carolina M Voloch et al
Brazil/RJ-00564/2020	EPI_ISL_717948	Laboratorio de Virologia Molecular / UFRJ	Bioinformatics Laboratory / LNCC	Carolina M Voloch et al
Brazil/RJ-00565/2020	EPI_ISL_717949	Laboratorio de Virologia Molecular / UFRJ	Bioinformatics Laboratory / LNCC	Carolina M Voloch et al
Brazil/RJ-00566/2020	EPI_ISL_717950	Laboratorio de Virologia Molecular / UFRJ	Bioinformatics Laboratory / LNCC	Carolina M Voloch et al
Brazil/RJ-00567/2020	EPI_ISL_717951	Laboratorio de Virologia Molecular / UFRJ	Bioinformatics Laboratory / LNCC	Carolina M Voloch et al
Brazil/RJ-00568/2020	EPI_ISL_717952	Laboratorio de Virologia Molecular / UFRJ	Bioinformatics Laboratory / LNCC	Carolina M Voloch et al
Brazil/RJ-00569/2020	EPI_ISL_717953	Laboratorio de Virologia Molecular / UFRJ	Bioinformatics Laboratory / LNCC	Carolina M Voloch et al
Brazil/RJ-00570/2020	EPI_ISL_717954	Laboratorio de Virologia Molecular / UFRJ	Bioinformatics Laboratory / LNCC	Carolina M Voloch et al
Brazil/RJ-00571/2020	EPI_ISL_717955	Laboratorio de Virologia Molecular / UFRJ	Bioinformatics Laboratory / LNCC	Carolina M Voloch et al
Brazil/RJ-00572/2020	EPI_ISL_717956	Laboratorio de Virologia Molecular / UFRJ	Bioinformatics Laboratory / LNCC	Carolina M Voloch et al
Brazil/RJ-00573/2020	EPI_ISL_717957	Laboratorio de Virologia Molecular / UFRJ	Bioinformatics Laboratory / LNCC	Carolina M Voloch et al
Brazil/RJ-00574/2020	EPI_ISL_717958	LACEN Dr. Francisco Rimolo Neto	Bioinformatics Laboratory / LNCC	Carolina M Voloch et al
Brazil/RJ-00575/2020	EPI_ISL_717959	Laboratorio de Virologia Molecular / UFRJ	Bioinformatics Laboratory / LNCC	Carolina M Voloch et al
Brazil/RJ-00576/2020	EPI_ISL_717960	Laboratorio de Virologia Molecular / UFRJ	Bioinformatics Laboratory / LNCC	Carolina M Voloch et al
Brazil/RJ-00577/2020	EPI_ISL_717961	Laboratorio de Virologia Molecular / UFRJ	Bioinformatics Laboratory / LNCC	Carolina M Voloch et al
Brazil/RJ-00578/2020	EPI_ISL_717962	LACEN RJ - Noel Nutels	Bioinformatics Laboratory / LNCC	Carolina M Voloch et al
Brazil/RJ-00579/2020	EPI_ISL_717963	LACEN Dr. Francisco Rimolo Neto	Bioinformatics Laboratory / LNCC	Carolina M Voloch et al
Brazil/RJ-00580/2020	EPI_ISL_717964	LACEN Dr. Francisco Rimolo Neto	Bioinformatics Laboratory / LNCC	Carolina M Voloch et al
Brazil/RJ-0255/2020	EPI_ISL_470623	Laboratorio de Virologia Molecular / UFRJ	Bioinformatics Laboratory / LNCC	Alexandra Gerber et al
Brazil/RJ-0275/2020	EPI_ISL_470641	Laboratorio de Virologia Molecular / UFRJ	Bioinformatics Laboratory / LNCC	Alexandra Gerber et al
Brazil/RJ-0276/2020	EPI_ISL_470642	Laboratorio de Virologia Molecular / UFRJ	Bioinformatics Laboratory / LNCC	Alexandra Gerber et al
Brazil/RJ-06020/2020	EPI_ISL_636737	Laboratório de Imunofarmacologia - Instituto Oswaldo Cruz	Laboratório de Imunofarmacologia - Instituto Oswaldo Cruz	Souza et al
Brazil/RJ-1783/2020	EPI_ISL_541347	Laboratory of Respiratory Viruses and Measles, Oswaldo Cruz Institute, FIOCRUZ	Laboratory of Respiratory Viruses and Measles, Oswaldo Cruz Institute, FIOCRUZ	Paola Resende et al
Brazil/RJ-2078/2020	EPI_ISL_456106	Laboratory of Respiratory Viruses and Measles, Oswaldo Cruz Institute, FIOCRUZ	Laboratory of Respiratory Viruses and Measles, Oswaldo Cruz Institute, FIOCRUZ	Paola Resende et al
Brazil/RJ-2342/2020	EPI_ISL_541357	Laboratory of Respiratory Viruses and Measles, Oswaldo Cruz Institute, FIOCRUZ	Laboratory of Respiratory Viruses and Measles, Oswaldo Cruz Institute, FIOCRUZ	Paola Resende et al
Brazil/RJ-2769/2020	EPI_ISL_467361	Laboratory of Respiratory Viruses and Measles, Oswaldo Cruz Institute, FIOCRUZ	Laboratory of Respiratory Viruses and Measles, Oswaldo Cruz Institute, FIOCRUZ	Paola Resende et al
Brazil/RJ-2776/2020	EPI_ISL_467363	Laboratory of Respiratory Viruses and Measles, Oswaldo Cruz Institute, FIOCRUZ	Laboratory of Respiratory Viruses and Measles, Oswaldo Cruz Institute, FIOCRUZ	Paola Resende et al
Brazil/RJ-2938/2020	EPI_ISL_541364	Laboratory of Respiratory Viruses and Measles, Oswaldo Cruz Institute, FIOCRUZ	Laboratory of Respiratory Viruses and Measles, Oswaldo Cruz Institute, FIOCRUZ	Paola Resende et al
Brazil/RJ-DCV05/2020	EPI_ISL_509430	Centro de Desenvolvimento Tecnologico em Saude, Fundacao Oswaldo Cruz	Centro de Desenvolvimento Tecnologico em Saude, Fundacao Oswaldo Cruz	Souza et al
Brazil/RJ-DCV1/2020	EPI_ISL_509431	Centro de Desenvolvimento Tecnologico em Saude, Fundacao Oswaldo Cruz	Centro de Desenvolvimento Tecnologico em Saude, Fundacao Oswaldo Cruz	Souza et al
Brazil/RJ-DCV3/2020	EPI_ISL_509432	Centro de Desenvolvimento Tecnologico em Saude, Fundacao Oswaldo Cruz	Centro de Desenvolvimento Tecnologico em Saude, Fundacao Oswaldo Cruz	Souza et al
Brazil/RJ-DCV5/2020	EPI_ISL_509433	Centro de Desenvolvimento Tecnologico em Saude, Fundacao Oswaldo Cruz	Centro de Desenvolvimento Tecnologico em Saude, Fundacao Oswaldo Cruz	Souza et al
Brazil/RJ-DCVN2/2020	EPI_ISL_529139	Centro de Desenvolvimento Tecnologico em Saude, Fundacao Oswaldo Cruz	Centro de Desenvolvimento Tecnologico em Saude, Fundacao Oswaldo Cruz	Souza et al
Brazil/RJ-DCVN3/2020	EPI_ISL_529140	Centro de Desenvolvimento Tecnologico em Saude, Fundacao Oswaldo Cruz	Centro de Desenvolvimento Tecnologico em Saude, Fundacao Oswaldo Cruz	Souza et al
Brazil/RJ-DCVN4/2020	EPI_ISL_510541	Centro de Desenvolvimento Tecnologico em Saude, Fundacao Oswaldo Cruz	Centro de Desenvolvimento Tecnologico em Saude, Fundacao Oswaldo Cruz	Souza et al
Brazil/RJ-DCVN5/2020	EPI_ISL_510536	Centro de Desenvolvimento Tecnologico em Saude, Fundacao Oswaldo Cruz	Centro de Desenvolvimento Tecnologico em Saude, Fundacao Oswaldo Cruz	Souza et al
Brazil/RJ-DCVTV507Q/2020	EPI_ISL_509435	Centro de Desenvolvimento Tecnologico em Saude, Fundacao Oswaldo Cruz	Centro de Desenvolvimento Tecnologico em Saude, Fundacao Oswaldo Cruz	Souza et al
Brazil/RJ-INCA-C190/2020	EPI_ISL_513524	Programa de Oncovirologia, Instituto Nacional de Câncer	Programa de Oncovirologia, Instituto Nacional de Câncer	Juliana D. Siqueira et al
Brazil/RJ-INCA-C32/2020	EPI_ISL_513540	Programa de Oncovirologia, Instituto Nacional de Câncer	Programa de Oncovirologia, Instituto Nacional de Câncer	Juliana D. Siqueira et al
Brazil/RJ-INCA-C38/2020	EPI_ISL_513546	Programa de Oncovirologia, Instituto Nacional de Câncer	Programa de Oncovirologia, Instituto Nacional de Câncer	Juliana D. Siqueira et al
Brazil/RJ-INCA-C64/2020	EPI_ISL_513557	Programa de Oncovirologia, Instituto Nacional de Câncer	Programa de Oncovirologia, Instituto Nacional de Câncer	Juliana D. Siqueira et al
Brazil/RJ-INCA-I29/2020	EPI_ISL_513573	Programa de Oncovirologia, Instituto Nacional de Câncer	Programa de Oncovirologia, Instituto Nacional de Câncer	Juliana D. Siqueira et al
Brazil/RJ-INCA-I30/2020	EPI_ISL_513574	Programa de Oncovirologia, Instituto Nacional de Câncer	Programa de Oncovirologia, Instituto Nacional de Câncer	Juliana D. Siqueira et al
Brazil/RJ-INCA-I34/2020	EPI_ISL_513575	Programa de Oncovirologia, Instituto Nacional de Câncer	Programa de Oncovirologia, Instituto Nacional de Câncer	Juliana D. Siqueira et al
Brazil/RJ-INCA-I37/2020	EPI_ISL_513577	Programa de Oncovirologia, Instituto Nacional de Câncer	Programa de Oncovirologia, Instituto Nacional de Câncer	Juliana D. Siqueira et al
Brazil/RJ-INCA-I39/2020	EPI_ISL_513578	Programa de Oncovirologia, Instituto Nacional de Câncer	Programa de Oncovirologia, Instituto Nacional de Câncer	Juliana D. Siqueira et al
Brazil/RJ-INCA-I43/2020	EPI_ISL_513579	Programa de Oncovirologia, Instituto Nacional de Câncer	Programa de Oncovirologia, Instituto Nacional de Câncer	Juliana D. Siqueira et al
Brazil/RJ-INCA-I54/2020	EPI_ISL_513582	Programa de Oncovirologia, Instituto Nacional de Câncer	Programa de Oncovirologia, Instituto Nacional de Câncer	Juliana D. Siqueira et al
Brazil/RJ-UFRJ-11786/2020	EPI_ISL_492039	Instituto de Biologia do Exército	Laboratório Metabolismo Macromolecular FirminoTorres de Castro, Instituto de Biofísica Carlos Chagas Filho, Universidade Federal do Rio de Janeiro	Bianca Catarina Azevedo Cabral et al
Brazil/RJ-UFRJ-1784/2020	EPI_ISL_492037	Instituto de Biologia do Exército	Laboratório Metabolismo Macromolecular FirminoTorres de Castro, Instituto de Biofísica Carlos Chagas Filho, Universidade Federal do Rio de Janeiro	Bianca Catarina Azevedo Cabral et al
Brazil/RJ-UFRJ-2517/2020	EPI_ISL_492035	Instituto de Biologia do Exército	Laboratório Metabolismo Macromolecular FirminoTorres de Castro, Instituto de Biofísica Carlos Chagas Filho, Universidade Federal do Rio de Janeiro	Bianca Catarina Azevedo Cabral et al
Brazil/RJ-UFRJ-57437/2020	EPI_ISL_492043	Instituto de Biologia do Exército	Laboratório Metabolismo Macromolecular FirminoTorres de Castro, Instituto de Biofísica Carlos Chagas Filho, Universidade Federal do Rio de Janeiro	Bianca Catarina Azevedo Cabral et al
Brazil/RJ-UFRJ-57721/2020	EPI_ISL_492044	Instituto de Biologia do Exército	Laboratório Metabolismo Macromolecular FirminoTorres de Castro, Instituto de Biofísica Carlos Chagas Filho, Universidade Federal do Rio de Janeiro	Bianca Catarina Azevedo Cabral et al
Brazil/RJ-UFRJ-57722/2020	EPI_ISL_492045	Instituto de Biologia do Exército	Laboratório Metabolismo Macromolecular FirminoTorres de Castro, Instituto de Biofísica Carlos Chagas Filho, Universidade Federal do Rio de Janeiro	Bianca Catarina Azevedo Cabral et al
Brazil/RJ-UFRJ-58090/2020	EPI_ISL_492046	Instituto de Biologia do Exército	Laboratório Metabolismo Macromolecular FirminoTorres de Castro, Instituto de Biofísica Carlos Chagas Filho, Universidade Federal do Rio de Janeiro	Bianca Catarina Azevedo Cabral et al
Brazil/RJ-UFRJ-58110/2020	EPI_ISL_492047	Instituto de Biologia do Exército	Laboratório Metabolismo Macromolecular FirminoTorres de Castro, Instituto de Biofísica Carlos Chagas Filho, Universidade Federal do Rio de Janeiro	Bianca Catarina Azevedo Cabral et al
Brazil/RJ-UFRJ-58271/2020	EPI_ISL_492048	Instituto de Biologia do Exército	Laboratório Metabolismo Macromolecular FirminoTorres de Castro, Instituto de Biofísica Carlos Chagas Filho, Universidade Federal do Rio de Janeiro	Bianca Catarina Azevedo Cabral et al
Brazil/RJ-UFRJ-9331/2020	EPI_ISL_492036	Instituto de Biologia do Exército	Laboratório Metabolismo Macromolecular FirminoTorres de Castro, Instituto de Biofísica Carlos Chagas Filho, Universidade Federal do Rio de Janeiro	Bianca Catarina Azevedo Cabral et al
Brazil/RO-01/2020	EPI_ISL_514131	Rondônia Central Public Health Laboratory (LACEN/RO), vinculated to State Health Secretariat of Rondônia (SESAU/RO)	Molecular Virology Laboratory of Oswaldo Cruz Foundation of Rondônia	Luan Felipo Botelho-Souza et al
Brazil/RO-02/2020	EPI_ISL_514132	Rondônia Central Public Health Laboratory (LACEN/RO), vinculated to State Health Secretariat of Rondônia (SESAU/RO)	Molecular Virology Laboratory of Oswaldo Cruz Foundation of Rondônia	Luan Felipo Botelho-Souza et al
Brazil/RO-03/2020	EPI_ISL_514133	Rondônia Central Public Health Laboratory (LACEN/RO), vinculated to State Health Secretariat of Rondônia (SESAU/RO)	Molecular Virology Laboratory of Oswaldo Cruz Foundation of Rondônia	Luan Felipo Botelho-Souza et al
Brazil/RO-04/2020	EPI_ISL_514134	Rondônia Central Public Health Laboratory (LACEN/RO), vinculated to State Health Secretariat of Rondônia (SESAU/RO)	Molecular Virology Laboratory of Oswaldo Cruz Foundation of Rondônia	Luan Felipo Botelho-Souza et al
Brazil/RO-05/2020	EPI_ISL_514135	Rondônia Central Public Health Laboratory (LACEN/RO), vinculated to State Health Secretariat of Rondônia (SESAU/RO)	Molecular Virology Laboratory of Oswaldo Cruz Foundation of Rondônia	Luan Felipo Botelho-Souza et al
Brazil/RO-06/2020	EPI_ISL_514136	Rondônia Central Public Health Laboratory (LACEN/RO), vinculated to State Health Secretariat of Rondônia (SESAU/RO)	Molecular Virology Laboratory of Oswaldo Cruz Foundation of Rondônia	Luan Felipo Botelho-Souza et al
Brazil/RO-08/2020	EPI_ISL_514138	Rondônia Central Public Health Laboratory (LACEN/RO), vinculated to State Health Secretariat of Rondônia (SESAU/RO)	Molecular Virology Laboratory of Oswaldo Cruz Foundation of Rondônia	Luan Felipo Botelho-Souza et al
Brazil/RS-00601/2020	EPI_ISL_779155	Laboratório de Microbiologia Molecular - Universidade FEEVALE	Bioinformatics Laboratory / LNCC	Felipe Benites et al
Brazil/RS-00602/2020	EPI_ISL_779156	Laboratório de Microbiologia Molecular - Universidade FEEVALE	Bioinformatics Laboratory / LNCC	Felipe Benites et al
Brazil/RS-00603/2020	EPI_ISL_770555	Laboratório de Microbiologia Molecular - Universidade FEEVALE	Bioinformatics Laboratory / LNCC	Felipe Benites et al
Brazil/RS-00604/2020	EPI_ISL_770556	Laboratório de Microbiologia Molecular - Universidade FEEVALE	Bioinformatics Laboratory / LNCC	Felipe Benites et al
Brazil/RS-00605/2020	EPI_ISL_770557	Laboratório de Microbiologia Molecular - Universidade FEEVALE	Bioinformatics Laboratory / LNCC	Felipe Benites et al
Brazil/RS-00606/2020	EPI_ISL_770558	Laboratório de Microbiologia Molecular - Universidade FEEVALE	Bioinformatics Laboratory / LNCC	Felipe Benites et al
Brazil/RS-00607/2020	EPI_ISL_770559	Laboratório de Microbiologia Molecular - Universidade FEEVALE	Bioinformatics Laboratory / LNCC	Felipe Benites et al
Brazil/RS-00608/2020	EPI_ISL_770560	Laboratório de Microbiologia Molecular - Universidade FEEVALE	Bioinformatics Laboratory / LNCC	Felipe Benites et al
Brazil/RS-00609/2020	EPI_ISL_770561	Laboratório de Microbiologia Molecular - Universidade FEEVALE	Bioinformatics Laboratory / LNCC	Felipe Benites et al
Brazil/RS-00610/2020	EPI_ISL_770562	Laboratório de Microbiologia Molecular - Universidade FEEVALE	Bioinformatics Laboratory / LNCC	Felipe Benites et al
Brazil/RS-00611/2020	EPI_ISL_770563	Laboratório de Microbiologia Molecular - Universidade FEEVALE	Bioinformatics Laboratory / LNCC	Felipe Benites et al
Brazil/RS-00612/2020	EPI_ISL_770564	Laboratório de Microbiologia Molecular - Universidade FEEVALE	Bioinformatics Laboratory / LNCC	Felipe Benites et al
Brazil/RS-00613/2020	EPI_ISL_770565	Laboratório de Microbiologia Molecular - Universidade FEEVALE	Bioinformatics Laboratory / LNCC	Felipe Benites et al
Brazil/RS-00614/2020	EPI_ISL_770566	Laboratório de Microbiologia Molecular - Universidade FEEVALE	Bioinformatics Laboratory / LNCC	Felipe Benites et al
Brazil/RS-00615/2020	EPI_ISL_770567	Laboratório de Microbiologia Molecular - Universidade FEEVALE	Bioinformatics Laboratory / LNCC	Felipe Benites et al
Brazil/RS-00616/2020	EPI_ISL_770568	Laboratório de Microbiologia Molecular - Universidade FEEVALE	Bioinformatics Laboratory / LNCC	Felipe Benites et al
Brazil/RS-00617/2020	EPI_ISL_770569	Laboratório de Microbiologia Molecular - Universidade FEEVALE	Bioinformatics Laboratory / LNCC	Felipe Benites et al
Brazil/RS-00618/2020	EPI_ISL_770570	Laboratório de Microbiologia Molecular - Universidade FEEVALE	Bioinformatics Laboratory / LNCC	Felipe Benites et al
Brazil/RS-00619/2020	EPI_ISL_770571	Laboratório de Microbiologia Molecular - Universidade FEEVALE	Bioinformatics Laboratory / LNCC	Felipe Benites et al
Brazil/RS-00620/2020	EPI_ISL_770572	Laboratório de Microbiologia Molecular - Universidade FEEVALE	Bioinformatics Laboratory / LNCC	Felipe Benites et al
Brazil/RS-00621/2020	EPI_ISL_779157	Laboratório de Microbiologia Molecular - Universidade FEEVALE	Bioinformatics Laboratory / LNCC	Felipe Benites et al
Brazil/RS-00622/2020	EPI_ISL_770573	Laboratório de Microbiologia Molecular - Universidade FEEVALE	Bioinformatics Laboratory / LNCC	Felipe Benites et al
Brazil/RS-00623/2020	EPI_ISL_770574	Laboratório de Microbiologia Molecular - Universidade FEEVALE	Bioinformatics Laboratory / LNCC	Felipe Benites et al
Brazil/RS-00624/2020	EPI_ISL_779158	Laboratório de Microbiologia Molecular - Universidade FEEVALE	Bioinformatics Laboratory / LNCC	Felipe Benites et al
Brazil/RS-00625/2020	EPI_ISL_770575	Laboratório de Microbiologia Molecular - Universidade FEEVALE	Bioinformatics Laboratory / LNCC	Felipe Benites et al
Brazil/RS-00626/2020	EPI_ISL_770576	Laboratório de Microbiologia Molecular - Universidade FEEVALE	Bioinformatics Laboratory / LNCC	Felipe Benites et al
Brazil/RS-00627/2020	EPI_ISL_770577	Laboratório de Microbiologia Molecular - Universidade FEEVALE	Bioinformatics Laboratory / LNCC	Felipe Benites et al
Brazil/RS-00628/2020	EPI_ISL_770553	Laboratório de Microbiologia Molecular - Universidade FEEVALE	Bioinformatics Laboratory / LNCC	Felipe Benites et al
Brazil/RS-00629/2020	EPI_ISL_770578	Laboratório de Microbiologia Molecular - Universidade FEEVALE	Bioinformatics Laboratory / LNCC	Felipe Benites et al
Brazil/RS-00630/2020	EPI_ISL_770579	Laboratório de Microbiologia Molecular - Universidade FEEVALE	Bioinformatics Laboratory / LNCC	Felipe Benites et al
Brazil/RS-00631/2020	EPI_ISL_779159	Laboratório de Microbiologia Molecular - Universidade FEEVALE	Bioinformatics Laboratory / LNCC	Felipe Benites et al
Brazil/RS-00632/2020	EPI_ISL_770580	Laboratório de Microbiologia Molecular - Universidade FEEVALE	Bioinformatics Laboratory / LNCC	Felipe Benites et al
Brazil/RS-00633/2020	EPI_ISL_770581	Laboratório de Microbiologia Molecular - Universidade FEEVALE	Bioinformatics Laboratory / LNCC	Felipe Benites et al
Brazil/RS-00634/2020	EPI_ISL_770582	Laboratório de Microbiologia Molecular - Universidade FEEVALE	Bioinformatics Laboratory / LNCC	Felipe Benites et al
Brazil/RS-00635/2020	EPI_ISL_770583	Laboratório de Microbiologia Molecular - Universidade FEEVALE	Bioinformatics Laboratory / LNCC	Felipe Benites et al
Brazil/RS-00636/2020	EPI_ISL_770584	Laboratório de Microbiologia Molecular - Universidade FEEVALE	Bioinformatics Laboratory / LNCC	Felipe Benites et al
Brazil/RS-00637/2020	EPI_ISL_770585	Laboratório de Microbiologia Molecular - Universidade FEEVALE	Bioinformatics Laboratory / LNCC	Felipe Benites et al
Brazil/RS-00638/2020	EPI_ISL_770586	Laboratório de Microbiologia Molecular - Universidade FEEVALE	Bioinformatics Laboratory / LNCC	Felipe Benites et al
Brazil/RS-00639/2020	EPI_ISL_770587	Laboratório de Microbiologia Molecular - Universidade FEEVALE	Bioinformatics Laboratory / LNCC	Felipe Benites et al
Brazil/RS-00640/2020	EPI_ISL_770588	Laboratório de Microbiologia Molecular - Universidade FEEVALE	Bioinformatics Laboratory / LNCC	Felipe Benites et al
Brazil/RS-00641/2020	EPI_ISL_779160	Laboratório de Microbiologia Molecular - Universidade FEEVALE	Bioinformatics Laboratory / LNCC	Felipe Benites et al
Brazil/RS-00642/2020	EPI_ISL_770589	Laboratório de Microbiologia Molecular - Universidade FEEVALE	Bioinformatics Laboratory / LNCC	Felipe Benites et al
Brazil/RS-00643/2020	EPI_ISL_770590	Laboratório de Microbiologia Molecular - Universidade FEEVALE	Bioinformatics Laboratory / LNCC	Felipe Benites et al
Brazil/RS-00644/2020	EPI_ISL_779161	Laboratório de Microbiologia Molecular - Universidade FEEVALE	Bioinformatics Laboratory / LNCC	Felipe Benites et al
Brazil/RS-00645/2020	EPI_ISL_770591	Laboratório de Microbiologia Molecular - Universidade FEEVALE	Bioinformatics Laboratory / LNCC	Felipe Benites et al
Brazil/RS-00646/2020	EPI_ISL_770592	Laboratório de Microbiologia Molecular - Universidade FEEVALE	Bioinformatics Laboratory / LNCC	Felipe Benites et al
Brazil/RS-00647/2020	EPI_ISL_770593	Laboratório de Microbiologia Molecular - Universidade FEEVALE	Bioinformatics Laboratory / LNCC	Felipe Benites et al
Brazil/RS-00648/2020	EPI_ISL_770594	Laboratório de Microbiologia Molecular - Universidade FEEVALE	Bioinformatics Laboratory / LNCC	Felipe Benites et al
Brazil/RS-00649/2020	EPI_ISL_770595	Laboratório de Microbiologia Molecular - Universidade FEEVALE	Bioinformatics Laboratory / LNCC	Felipe Benites et al
Brazil/RS-00650/2020	EPI_ISL_770596	Laboratório de Microbiologia Molecular - Universidade FEEVALE	Bioinformatics Laboratory / LNCC	Felipe Benites et al
Brazil/RS-00651/2020	EPI_ISL_770551	Laboratório de Microbiologia Molecular - Universidade FEEVALE	Bioinformatics Laboratory / LNCC	Felipe Benites et al
Brazil/RS-00652/2020	EPI_ISL_770597	Laboratório de Microbiologia Molecular - Universidade FEEVALE	Bioinformatics Laboratory / LNCC	Felipe Benites et al
Brazil/RS-00653/2020	EPI_ISL_770598	Laboratório de Microbiologia Molecular - Universidade FEEVALE	Bioinformatics Laboratory / LNCC	Felipe Benites et al
Brazil/RS-00654/2020	EPI_ISL_770599	Laboratório de Microbiologia Molecular - Universidade FEEVALE	Bioinformatics Laboratory / LNCC	Felipe Benites et al
Brazil/RS-00655/2020	EPI_ISL_770552	Laboratório de Microbiologia Molecular - Universidade FEEVALE	Bioinformatics Laboratory / LNCC	Felipe Benites et al
Brazil/RS-00656/2020	EPI_ISL_770600	Laboratório de Microbiologia Molecular - Universidade FEEVALE	Bioinformatics Laboratory / LNCC	Felipe Benites et al
Brazil/RS-00657/2020	EPI_ISL_770601	Laboratório de Microbiologia Molecular - Universidade FEEVALE	Bioinformatics Laboratory / LNCC	Felipe Benites et al
Brazil/RS-00658/2020	EPI_ISL_779162	Laboratório de Microbiologia Molecular - Universidade FEEVALE	Bioinformatics Laboratory / LNCC	Felipe Benites et al
Brazil/RS-00659/2020	EPI_ISL_770602	Laboratório de Microbiologia Molecular - Universidade FEEVALE	Bioinformatics Laboratory / LNCC	Felipe Benites et al
Brazil/RS-00660/2020	EPI_ISL_770603	Laboratório de Microbiologia Molecular - Universidade FEEVALE	Bioinformatics Laboratory / LNCC	Felipe Benites et al
Brazil/RS-00661/2020	EPI_ISL_770604	Laboratório de Microbiologia Molecular - Universidade FEEVALE	Bioinformatics Laboratory / LNCC	Felipe Benites et al
Brazil/RS-00662/2020	EPI_ISL_770605	Laboratório de Microbiologia Molecular - Universidade FEEVALE	Bioinformatics Laboratory / LNCC	Felipe Benites et al
Brazil/RS-00663/2020	EPI_ISL_770606	Laboratório de Microbiologia Molecular - Universidade FEEVALE	Bioinformatics Laboratory / LNCC	Felipe Benites et al
Brazil/RS-00664/2020	EPI_ISL_779163	Laboratório de Microbiologia Molecular - Universidade FEEVALE	Bioinformatics Laboratory / LNCC	Felipe Benites et al
Brazil/RS-00665/2020	EPI_ISL_770607	Laboratório de Microbiologia Molecular - Universidade FEEVALE	Bioinformatics Laboratory / LNCC	Felipe Benites et al
Brazil/RS-00666/2020	EPI_ISL_770608	Laboratório de Microbiologia Molecular - Universidade FEEVALE	Bioinformatics Laboratory / LNCC	Felipe Benites et al
Brazil/RS-00667/2020	EPI_ISL_770609	Laboratório de Microbiologia Molecular - Universidade FEEVALE	Bioinformatics Laboratory / LNCC	Felipe Benites et al
Brazil/RS-00668/2020	EPI_ISL_770610	Laboratório de Microbiologia Molecular - Universidade FEEVALE	Bioinformatics Laboratory / LNCC	Felipe Benites et al
Brazil/RS-00669/2020	EPI_ISL_770611	Laboratório de Microbiologia Molecular - Universidade FEEVALE	Bioinformatics Laboratory / LNCC	Felipe Benites et al
Brazil/RS-00670/2020	EPI_ISL_770612	Laboratório de Microbiologia Molecular - Universidade FEEVALE	Bioinformatics Laboratory / LNCC	Felipe Benites et al
Brazil/RS-00671/2020	EPI_ISL_779164	Laboratório de Microbiologia Molecular - Universidade FEEVALE	Bioinformatics Laboratory / LNCC	Felipe Benites et al
Brazil/RS-00672/2020	EPI_ISL_770613	Laboratório de Microbiologia Molecular - Universidade FEEVALE	Bioinformatics Laboratory / LNCC	Felipe Benites et al
Brazil/RS-00673/2020	EPI_ISL_770614	Laboratório de Microbiologia Molecular - Universidade FEEVALE	Bioinformatics Laboratory / LNCC	Felipe Benites et al
Brazil/RS-00674/2020	EPI_ISL_770615	Laboratório de Microbiologia Molecular - Universidade FEEVALE	Bioinformatics Laboratory / LNCC	Felipe Benites et al
Brazil/RS-00675/2020	EPI_ISL_770616	Laboratório de Microbiologia Molecular - Universidade FEEVALE	Bioinformatics Laboratory / LNCC	Felipe Benites et al
Brazil/RS-00676/2020	EPI_ISL_770617	Laboratório de Microbiologia Molecular - Universidade FEEVALE	Bioinformatics Laboratory / LNCC	Felipe Benites et al
Brazil/RS-00677/2020	EPI_ISL_779165	Laboratório de Microbiologia Molecular - Universidade FEEVALE	Bioinformatics Laboratory / LNCC	Felipe Benites et al
Brazil/RS-00678/2020	EPI_ISL_779166	Laboratório de Microbiologia Molecular - Universidade FEEVALE	Bioinformatics Laboratory / LNCC	Felipe Benites et al
Brazil/RS-00679/2020	EPI_ISL_770618	Laboratório de Microbiologia Molecular - Universidade FEEVALE	Bioinformatics Laboratory / LNCC	Felipe Benites et al
Brazil/RS-00680/2020	EPI_ISL_770619	Laboratório de Microbiologia Molecular - Universidade FEEVALE	Bioinformatics Laboratory / LNCC	Felipe Benites et al
Brazil/RS-00681/2020	EPI_ISL_770620	Laboratório de Microbiologia Molecular - Universidade FEEVALE	Bioinformatics Laboratory / LNCC	Felipe Benites et al
Brazil/RS-00682/2020	EPI_ISL_770554	Laboratório de Microbiologia Molecular - Universidade FEEVALE	Bioinformatics Laboratory / LNCC	Felipe Benites et al
Brazil/RS-00683/2020	EPI_ISL_770621	Laboratório de Microbiologia Molecular - Universidade FEEVALE	Bioinformatics Laboratory / LNCC	Felipe Benites et al
Brazil/RS-00684/2020	EPI_ISL_770622	Laboratório de Microbiologia Molecular - Universidade FEEVALE	Bioinformatics Laboratory / LNCC	Felipe Benites et al
Brazil/RS-00685/2020	EPI_ISL_770623	Laboratório de Microbiologia Molecular - Universidade FEEVALE	Bioinformatics Laboratory / LNCC	Felipe Benites et al
Brazil/RS-00686/2020	EPI_ISL_770624	Laboratório de Microbiologia Molecular - Universidade FEEVALE	Bioinformatics Laboratory / LNCC	Felipe Benites et al
Brazil/RS-00687/2020	EPI_ISL_779167	Laboratório de Microbiologia Molecular - Universidade FEEVALE	Bioinformatics Laboratory / LNCC	Felipe Benites et al
Brazil/RS-00688/2020	EPI_ISL_779168	Laboratório de Microbiologia Molecular - Universidade FEEVALE	Bioinformatics Laboratory / LNCC	Felipe Benites et al
Brazil/RS-00689/2020	EPI_ISL_770625	Laboratório de Microbiologia Molecular - Universidade FEEVALE	Bioinformatics Laboratory / LNCC	Felipe Benites et al
Brazil/RS-00690/2020	EPI_ISL_770626	Laboratório de Microbiologia Molecular - Universidade FEEVALE	Bioinformatics Laboratory / LNCC	Felipe Benites et al
Brazil/RS-00691/2020	EPI_ISL_770627	Laboratório de Microbiologia Molecular - Universidade FEEVALE	Bioinformatics Laboratory / LNCC	Felipe Benites et al
Brazil/RS-00692/2020	EPI_ISL_770628	Laboratório de Microbiologia Molecular - Universidade FEEVALE	Bioinformatics Laboratory / LNCC	Felipe Benites et al
Brazil/RS-00693/2020	EPI_ISL_770629	Laboratório de Microbiologia Molecular - Universidade FEEVALE	Bioinformatics Laboratory / LNCC	Felipe Benites et al
Brazil/RS-00694/2020	EPI_ISL_770630	Laboratório de Microbiologia Molecular - Universidade FEEVALE	Bioinformatics Laboratory / LNCC	Felipe Benites et al
Brazil/RS-15270/2020	EPI_ISL_729801	Laboratorio Central de Saude Publica do Estado do Rio Grande do Sul (LACEN-RS)	Laboratory of Respiratory Viruses and Measles, Oswaldo Cruz Institute, FIOCRUZ	Paola Resende et al
Brazil/RS-15273/2020	EPI_ISL_729844	Laboratorio Central de Saude Publica do Estado do Rio Grande do Sul (LACEN-RS)	Laboratory of Respiratory Viruses and Measles, Oswaldo Cruz Institute, FIOCRUZ	Paola Resende et al
Brazil/RS-15274/2020	EPI_ISL_729850	Laboratorio Central de Saude Publica do Estado do Rio Grande do Sul (LACEN-RS)	Laboratory of Respiratory Viruses and Measles, Oswaldo Cruz Institute, FIOCRUZ	Paola Resende et al
Brazil/RS-15275/2020	EPI_ISL_729856	Laboratorio Central de Saude Publica do Estado do Rio Grande do Sul (LACEN-RS)	Laboratory of Respiratory Viruses and Measles, Oswaldo Cruz Institute, FIOCRUZ	Paola Resende et al
Brazil/RS-15276/2020	EPI_ISL_729857	Laboratorio Central de Saude Publica do Estado do Rio Grande do Sul (LACEN-RS)	Laboratory of Respiratory Viruses and Measles, Oswaldo Cruz Institute, FIOCRUZ	Paola Resende et al
Brazil/RS-15278/2020	EPI_ISL_729848	Laboratorio Central de Saude Publica do Estado do Rio Grande do Sul (LACEN-RS)	Laboratory of Respiratory Viruses and Measles, Oswaldo Cruz Institute, FIOCRUZ	Paola Resende et al
Brazil/RS-15279/2020	EPI_ISL_729845	Laboratorio Central de Saude Publica do Estado do Rio Grande do Sul (LACEN-RS)	Laboratory of Respiratory Viruses and Measles, Oswaldo Cruz Institute, FIOCRUZ	Paola Resende et al
Brazil/RS-15280/2020	EPI_ISL_729851	Laboratorio Central de Saude Publica do Estado do Rio Grande do Sul (LACEN-RS)	Laboratory of Respiratory Viruses and Measles, Oswaldo Cruz Institute, FIOCRUZ	Paola Resende et al
Brazil/RS-15281/2020	EPI_ISL_729852	Laboratorio Central de Saude Publica do Estado do Rio Grande do Sul (LACEN-RS)	Laboratory of Respiratory Viruses and Measles, Oswaldo Cruz Institute, FIOCRUZ	Paola Resende et al
Brazil/RS-15282/2020	EPI_ISL_729858	Laboratorio Central de Saude Publica do Estado do Rio Grande do Sul (LACEN-RS)	Laboratory of Respiratory Viruses and Measles, Oswaldo Cruz Institute, FIOCRUZ	Paola Resende et al
Brazil/RS-15283/2020	EPI_ISL_729802	Laboratorio Central de Saude Publica do Estado do Rio Grande do Sul (LACEN-RS)	Laboratory of Respiratory Viruses and Measles, Oswaldo Cruz Institute, FIOCRUZ	Paola Resende et al
Brazil/RS-15284/2020	EPI_ISL_729853	Laboratorio Central de Saude Publica do Estado do Rio Grande do Sul (LACEN-RS)	Laboratory of Respiratory Viruses and Measles, Oswaldo Cruz Institute, FIOCRUZ	Paola Resende et al
Brazil/RS-15285/2020	EPI_ISL_729859	Laboratorio Central de Saude Publica do Estado do Rio Grande do Sul (LACEN-RS)	Laboratory of Respiratory Viruses and Measles, Oswaldo Cruz Institute, FIOCRUZ	Paola Resende et al
Brazil/RS-15286/2020	EPI_ISL_729803	Laboratorio Central de Saude Publica do Estado do Rio Grande do Sul (LACEN-RS)	Laboratory of Respiratory Viruses and Measles, Oswaldo Cruz Institute, FIOCRUZ	Paola Resende et al
Brazil/RS-15287/2020	EPI_ISL_729860	Laboratorio Central de Saude Publica do Estado do Rio Grande do Sul (LACEN-RS)	Laboratory of Respiratory Viruses and Measles, Oswaldo Cruz Institute, FIOCRUZ	Paola Resende et al
Brazil/RS-15288/2020	EPI_ISL_729849	Laboratorio Central de Saude Publica do Estado do Rio Grande do Sul (LACEN-RS)	Laboratory of Respiratory Viruses and Measles, Oswaldo Cruz Institute, FIOCRUZ	Paola Resende et al
Brazil/RS-15289/2020	EPI_ISL_729854	Laboratorio Central de Saude Publica do Estado do Rio Grande do Sul (LACEN-RS)	Laboratory of Respiratory Viruses and Measles, Oswaldo Cruz Institute, FIOCRUZ	Paola Resende et al
Brazil/RS-15290/2020	EPI_ISL_729799	Laboratorio Central de Saude Publica do Estado do Rio Grande do Sul (LACEN-RS)	Laboratory of Respiratory Viruses and Measles, Oswaldo Cruz Institute, FIOCRUZ	Paola Resende et al
Brazil/RS-15291/2020	EPI_ISL_729855	Laboratorio Central de Saude Publica do Estado do Rio Grande do Sul (LACEN-RS)	Laboratory of Respiratory Viruses and Measles, Oswaldo Cruz Institute, FIOCRUZ	Paola Resende et al
Brazil/RS-15292/2020	EPI_ISL_729861	Laboratorio Central de Saude Publica do Estado do Rio Grande do Sul (LACEN-RS)	Laboratory of Respiratory Viruses and Measles, Oswaldo Cruz Institute, FIOCRUZ	Paola Resende et al
Brazil/RS-2565/2020	EPI_ISL_729817	Laboratorio Central de Saude Publica do Estado do Rio Grande do Sul (LACEN-RS)	Laboratory of Respiratory Viruses and Measles, Oswaldo Cruz Institute, FIOCRUZ	Paola Resende et al
Brazil/RS-6177/2020	EPI_ISL_729820	Laboratorio Central de Saude Publica do Estado do Rio Grande do Sul (LACEN-RS)	Laboratory of Respiratory Viruses and Measles, Oswaldo Cruz Institute, FIOCRUZ	Paola Resende et al
Brazil/RS-6183/2020	EPI_ISL_729822	Laboratorio Central de Saude Publica do Estado do Rio Grande do Sul (LACEN-RS)	Laboratory of Respiratory Viruses and Measles, Oswaldo Cruz Institute, FIOCRUZ	Paola Resende et al
Brazil/RS-6187/2020	EPI_ISL_729798	Laboratorio Central de Saude Publica do Estado do Rio Grande do Sul (LACEN-RS)	Laboratory of Respiratory Viruses and Measles, Oswaldo Cruz Institute, FIOCRUZ	Paola Resende et al
Brazil/RS-6188/2020	EPI_ISL_729824	Laboratorio Central de Saude Publica do Estado do Rio Grande do Sul (LACEN-RS)	Laboratory of Respiratory Viruses and Measles, Oswaldo Cruz Institute, FIOCRUZ	Paola Resende et al
Brazil/RS-6189/2020	EPI_ISL_729825	Laboratorio Central de Saude Publica do Estado do Rio Grande do Sul (LACEN-RS)	Laboratory of Respiratory Viruses and Measles, Oswaldo Cruz Institute, FIOCRUZ	Paola Resende et al
Brazil/RS-6190/2020	EPI_ISL_729826	Laboratorio Central de Saude Publica do Estado do Rio Grande do Sul (LACEN-RS)	Laboratory of Respiratory Viruses and Measles, Oswaldo Cruz Institute, FIOCRUZ	Paola Resende et al
Brazil/RS-6192/2020	EPI_ISL_729827	Laboratorio Central de Saude Publica do Estado do Rio Grande do Sul (LACEN-RS)	Laboratory of Respiratory Viruses and Measles, Oswaldo Cruz Institute, FIOCRUZ	Paola Resende et al
Brazil/RS-6195/2020	EPI_ISL_729794	Laboratorio Central de Saude Publica do Estado do Rio Grande do Sul (LACEN-RS)	Laboratory of Respiratory Viruses and Measles, Oswaldo Cruz Institute, FIOCRUZ	Paola Resende et al
Brazil/RS-6196/2020	EPI_ISL_729828	Laboratorio Central de Saude Publica do Estado do Rio Grande do Sul (LACEN-RS)	Laboratory of Respiratory Viruses and Measles, Oswaldo Cruz Institute, FIOCRUZ	Paola Resende et al
Brazil/RS-6197/2020	EPI_ISL_729829	Laboratorio Central de Saude Publica do Estado do Rio Grande do Sul (LACEN-RS)	Laboratory of Respiratory Viruses and Measles, Oswaldo Cruz Institute, FIOCRUZ	Paola Resende et al
Brazil/RS-6198/2020	EPI_ISL_729830	Laboratorio Central de Saude Publica do Estado do Rio Grande do Sul (LACEN-RS)	Laboratory of Respiratory Viruses and Measles, Oswaldo Cruz Institute, FIOCRUZ	Paola Resende et al
Brazil/RS-6203/2020	EPI_ISL_729831	Laboratorio Central de Saude Publica do Estado do Rio Grande do Sul (LACEN-RS)	Laboratory of Respiratory Viruses and Measles, Oswaldo Cruz Institute, FIOCRUZ	Paola Resende et al
Brazil/RS-6205/2020	EPI_ISL_729832	Laboratorio Central de Saude Publica do Estado do Rio Grande do Sul (LACEN-RS)	Laboratory of Respiratory Viruses and Measles, Oswaldo Cruz Institute, FIOCRUZ	Paola Resende et al
Brazil/RS-6208/2020	EPI_ISL_729833	Laboratorio Central de Saude Publica do Estado do Rio Grande do Sul (LACEN-RS)	Laboratory of Respiratory Viruses and Measles, Oswaldo Cruz Institute, FIOCRUZ	Paola Resende et al
Brazil/RS-6213/2020	EPI_ISL_729834	Laboratorio Central de Saude Publica do Estado do Rio Grande do Sul (LACEN-RS)	Laboratory of Respiratory Viruses and Measles, Oswaldo Cruz Institute, FIOCRUZ	Paola Resende et al
Brazil/RS-6215/2020	EPI_ISL_729835	Laboratorio Central de Saude Publica do Estado do Rio Grande do Sul (LACEN-RS)	Laboratory of Respiratory Viruses and Measles, Oswaldo Cruz Institute, FIOCRUZ	Paola Resende et al
Brazil/RS-6218/2020	EPI_ISL_729836	Laboratorio Central de Saude Publica do Estado do Rio Grande do Sul (LACEN-RS)	Laboratory of Respiratory Viruses and Measles, Oswaldo Cruz Institute, FIOCRUZ	Paola Resende et al
Brazil/RS-6219/2020	EPI_ISL_729795	Laboratorio Central de Saude Publica do Estado do Rio Grande do Sul (LACEN-RS)	Laboratory of Respiratory Viruses and Measles, Oswaldo Cruz Institute, FIOCRUZ	Paola Resende et al
Brazil/RS-6220/2020	EPI_ISL_729796	Laboratorio Central de Saude Publica do Estado do Rio Grande do Sul (LACEN-RS)	Laboratory of Respiratory Viruses and Measles, Oswaldo Cruz Institute, FIOCRUZ	Paola Resende et al
Brazil/RS-6222/2020	EPI_ISL_729837	Laboratorio Central de Saude Publica do Estado do Rio Grande do Sul (LACEN-RS)	Laboratory of Respiratory Viruses and Measles, Oswaldo Cruz Institute, FIOCRUZ	Paola Resende et al
Brazil/RS-6226/2020	EPI_ISL_729846	Laboratorio Central de Saude Publica do Estado do Rio Grande do Sul (LACEN-RS)	Laboratory of Respiratory Viruses and Measles, Oswaldo Cruz Institute, FIOCRUZ	Paola Resende et al
Brazil/RS-6227/2020	EPI_ISL_729838	Laboratorio Central de Saude Publica do Estado do Rio Grande do Sul (LACEN-RS)	Laboratory of Respiratory Viruses and Measles, Oswaldo Cruz Institute, FIOCRUZ	Paola Resende et al
Brazil/RS-6228/2020	EPI_ISL_729800	Laboratorio Central de Saude Publica do Estado do Rio Grande do Sul (LACEN-RS)	Laboratory of Respiratory Viruses and Measles, Oswaldo Cruz Institute, FIOCRUZ	Paola Resende et al
Brazil/RS-6231/2020	EPI_ISL_729839	Laboratorio Central de Saude Publica do Estado do Rio Grande do Sul (LACEN-RS)	Laboratory of Respiratory Viruses and Measles, Oswaldo Cruz Institute, FIOCRUZ	Paola Resende et al
Brazil/RS-6232/2020	EPI_ISL_729840	Laboratorio Central de Saude Publica do Estado do Rio Grande do Sul (LACEN-RS)	Laboratory of Respiratory Viruses and Measles, Oswaldo Cruz Institute, FIOCRUZ	Paola Resende et al
Brazil/RS-6240/2020	EPI_ISL_729841	Laboratorio Central de Saude Publica do Estado do Rio Grande do Sul (LACEN-RS)	Laboratory of Respiratory Viruses and Measles, Oswaldo Cruz Institute, FIOCRUZ	Paola Resende et al
Brazil/RS-6241/2020	EPI_ISL_729842	Laboratorio Central de Saude Publica do Estado do Rio Grande do Sul (LACEN-RS)	Laboratory of Respiratory Viruses and Measles, Oswaldo Cruz Institute, FIOCRUZ	Paola Resende et al
Brazil/RS-6242/2020	EPI_ISL_729843	Laboratorio Central de Saude Publica do Estado do Rio Grande do Sul (LACEN-RS)	Laboratory of Respiratory Viruses and Measles, Oswaldo Cruz Institute, FIOCRUZ	Paola Resende et al
Brazil/RS-6243/2020	EPI_ISL_729847	Laboratorio Central de Saude Publica do Estado do Rio Grande do Sul (LACEN-RS)	Laboratory of Respiratory Viruses and Measles, Oswaldo Cruz Institute, FIOCRUZ	Paola Resende et al
Brazil/SC-L16-CD314/2020	EPI_ISL_476278	DB Diagnósticos do Brasil	Instituto de Medicina Tropical da Univesidade de São Paulo	Samples: Nelson Gaburo Jr et al
Brazil/SE-6544/2020	EPI_ISL_541378	LACEN/SE	Laboratory of Respiratory Viruses and Measles, Oswaldo Cruz Institute, FIOCRUZ	Paola Resende et al
Brazil/SE-6556/2020	EPI_ISL_541382	LACEN/SE	Laboratory of Respiratory Viruses and Measles, Oswaldo Cruz Institute, FIOCRUZ	Paola Resende et al
Brazil/SE-6557/2020	EPI_ISL_541383	LACEN/SE	Laboratory of Respiratory Viruses and Measles, Oswaldo Cruz Institute, FIOCRUZ	Paola Resende et al
Brazil/SE-6583/2020	EPI_ISL_541389	LACEN/SE	Laboratory of Respiratory Viruses and Measles, Oswaldo Cruz Institute, FIOCRUZ	Paola Resende et al
Brazil/SE-6591/2020	EPI_ISL_541390	LACEN/SE	Laboratory of Respiratory Viruses and Measles, Oswaldo Cruz Institute, FIOCRUZ	Paola Resende et al
Brazil/SP-163/2020	EPI_ISL_523959	Pronto Socorro Municipal de Perus	Instituto Adolfo Lutz, Interdiciplinary Procedures Center, Strategic Laboratory	Claudio Tavares Sacchi et al
Brazil/SP-253/2020	EPI_ISL_693199	Hospital do Servidor Publico Estadual Francisco Morato de Oliveira	Instituto Adolfo Lutz, Interdiciplinary Procedures Center, Strategic Laboratory	Claudio Tavares Sacchi et al
Brazil/SP-254/2020	EPI_ISL_524469	Santa Casa de Misericordia de Sao Paulo	Instituto Adolfo Lutz, Interdiciplinary Procedures Center, Strategic Laboratory	Claudio Tavares Sacchi et al
Brazil/SP-255/2020	EPI_ISL_534319	Hospital do Serv Pub ESTAFCO Morato de Oliveira	Instituto Adolfo Lutz, Interdiciplinary Procedures Center, Strategic Laboratory	Claudio Tavares Sacchi et al
Brazil/SP-259/2020	EPI_ISL_524470	Hospital do Servidor Público Estadual Francisco Morato de Oliveira	Instituto Adolfo Lutz, Interdiciplinary Procedures Center, Strategic Laboratory	Claudio Tavares Sacchi et al
Brazil/SP-263/2020	EPI_ISL_524467	Hospital Municipal Dr. Moysés Deutsch	Instituto Adolfo Lutz, Interdiciplinary Procedures Center, Strategic Laboratory	Claudio Tavares Sacchi et al
Brazil/SP-302/2020	EPI_ISL_534322	PS Mun Julio Tupy	Instituto Adolfo Lutz, Interdiciplinary Procedures Center, Strategic Laboratory	Claudio Tavares Sacchi et al
Brazil/SP-314/2020	EPI_ISL_547570	PS Municipal Dr Augusto Gomes de Mattos	Instituto Adolfo Lutz, Interdiciplinary Procedures Center, Strategic Laboratory	Claudio Tavares Sacchi et al
Brazil/SP-321/2020	EPI_ISL_534316	OS Mun Santana Lauro Ribas Braga	Instituto Adolfo Lutz, Interdiciplinary Procedures Center, Strategic Laboratory	Claudio Tavares Sacchi et al
Brazil/SP-329/2020	EPI_ISL_534321	PS e Maternidade Nair Fonseca Leitao Arantes	Instituto Adolfo Lutz, Interdiciplinary Procedures Center, Strategic Laboratory	Claudio Tavares Sacchi et al
Brazil/SP-340/2020	EPI_ISL_534326	Notre Dame Intermedica Saude AS	Instituto Adolfo Lutz, Interdiciplinary Procedures Center, Strategic Laboratory	Claudio Tavares Sacchi et al
Brazil/SP-341/2020	EPI_ISL_547571	Hospital Municipal Antônio Giglio	Instituto Adolfo Lutz, Interdiciplinary Procedures Center, Strategic Laboratory	Claudio Tavares Sacchi et al
Brazil/SP-342/2020	EPI_ISL_547573	Vigilância em Saúde de Cajamar	Instituto Adolfo Lutz, Interdiciplinary Procedures Center, Strategic Laboratory	Claudio Tavares Sacchi et al
Brazil/SP-345/2020	EPI_ISL_583495	Serviço de Verificação de Óbitos SVO Guaruulhos	Instituto Adolfo Lutz, Interdiciplinary Procedures Center, Strategic Laboratory	Claudio Tavares Sacchi et al
Brazil/SP-352/2020	EPI_ISL_693204	Pronto Socorro Dr. Conrado Cesarino Nuvolini	Instituto Adolfo Lutz, Interdiciplinary Procedures Center, Strategic Laboratory	Claudio Tavares Sacchi et al
Brazil/SP-353/2020	EPI_ISL_583496	UPA Jandira	Instituto Adolfo Lutz, Interdiciplinary Procedures Center, Strategic Laboratory	Claudio Tavares Sacchi et al
Brazil/SP-354/2020	EPI_ISL_547574	Hospital Universitario da USP	Instituto Adolfo Lutz, Interdiciplinary Procedures Center, Strategic Laboratory	Claudio Tavares Sacchi et al
Brazil/SP-356/2020	EPI_ISL_547575	SVO Jundiaí	Instituto Adolfo Lutz, Interdiciplinary Procedures Center, Strategic Laboratory	Claudio Tavares Sacchi et al
Brazil/SP-358/2020	EPI_ISL_547576	Secretaria Municipal de Saúde	Instituto Adolfo Lutz, Interdiciplinary Procedures Center, Strategic Laboratory	Claudio Tavares Sacchi et al
Brazil/SP-359/2020	EPI_ISL_583497	Complexo Hospitalar Ouro Verde de Campinas	Instituto Adolfo Lutz, Interdiciplinary Procedures Center, Strategic Laboratory	Claudio Tavares Sacchi et al
Brazil/SP-360/2020	EPI_ISL_583498	Hospital Municipal Dr. Waldemar Tebaldi	Instituto Adolfo Lutz, Interdiciplinary Procedures Center, Strategic Laboratory	Claudio Tavares Sacchi et al
Brazil/SP-361/2020	EPI_ISL_693206	Hospital Municipal Mario Gatti	Instituto Adolfo Lutz, Interdiciplinary Procedures Center, Strategic Laboratory	Claudio Tavares Sacchi et al
Brazil/SP-366/2020	EPI_ISL_693207	Cs II Doutor Antonio Vicoso Moreira de Rezende	Instituto Adolfo Lutz, Interdiciplinary Procedures Center, Strategic Laboratory	Claudio Tavares Sacchi et al
Brazil/SP-368/2020	EPI_ISL_583499	Distrito Sanitario Sul Campinas	Instituto Adolfo Lutz, Interdiciplinary Procedures Center, Strategic Laboratory	Claudio Tavares Sacchi et al
Brazil/SP-370/2020	EPI_ISL_583500	Centro de Saude I Tacito Leite de Carvalho e Silva	Instituto Adolfo Lutz, Interdiciplinary Procedures Center, Strategic Laboratory	Claudio Tavares Sacchi et al
Brazil/SP-376/2020	EPI_ISL_603023	Vigilância em Saúde Visa Sul	Instituto Adolfo Lutz, Interdiciplinary Procedures Center, Strategic Laboratory	Claudio Tavares Sacchi et al
Brazil/SP-383/2020	EPI_ISL_603024	Santa Casa de Misericordia de Araçatuba	Instituto Adolfo Lutz, Interdiciplinary Procedures Center, Strategic Laboratory	Claudio Tavares Sacchi et al
Brazil/SP-384/2020	EPI_ISL_603025	UPA Central de Caraguatatuba	Instituto Adolfo Lutz, Interdiciplinary Procedures Center, Strategic Laboratory	Claudio Tavares Sacchi et al
Brazil/SP-385/2020	EPI_ISL_603026	Santa Casa da Misericórdia de Presidente Prudente	Instituto Adolfo Lutz, Interdiciplinary Procedures Center, Strategic Laboratory	Claudio Tavares Sacchi et al
Brazil/SP-387/2020	EPI_ISL_603027	Santa Casa de Misericordia de Araçatuba	Instituto Adolfo Lutz, Interdiciplinary Procedures Center, Strategic Laboratory	Claudio Tavares Sacchi et al
Brazil/SP-388/2020	EPI_ISL_574596	CS II Dr. Antonio Vicoso Moreira de Rezende Sumare	Instituto Adolfo Lutz, Interdiciplinary Procedures Center, Strategic Laboratory	Claudio Tavares Sacchi et al
Brazil/SP-389/2020	EPI_ISL_574597	Secretaria Municipal de Saude de Jarinu	Instituto Adolfo Lutz, Interdiciplinary Procedures Center, Strategic Laboratory	Claudio Tavares Sacchi et al
Brazil/SP-390/2020	EPI_ISL_693213	Hospital E Maternidade Municipal Governador Mario Covas	Instituto Adolfo Lutz, Interdiciplinary Procedures Center, Strategic Laboratory	Claudio Tavares Sacchi et al
Brazil/SP-391/2020	EPI_ISL_574598	Servico de Verificacao de Obito SVO	Instituto Adolfo Lutz, Interdiciplinary Procedures Center, Strategic Laboratory	Claudio Tavares Sacchi et al
Brazil/SP-393/2020	EPI_ISL_583502	Serv de Vig Sanitaria Epidemio e CTRL de Zoonoses Guaruja	Instituto Adolfo Lutz, Interdiciplinary Procedures Center, Strategic Laboratory	Claudio Tavares Sacchi et al
Brazil/SP-394/2020	EPI_ISL_583503	CTA Centro de Testagem e Aconselhamento	Instituto Adolfo Lutz, Interdiciplinary Procedures Center, Strategic Laboratory	Claudio Tavares Sacchi et al
Brazil/SP-395/2020	EPI_ISL_583504	Casa de Saude Stella Maris	Instituto Adolfo Lutz, Interdiciplinary Procedures Center, Strategic Laboratory	Claudio Tavares Sacchi et al
Brazil/SP-397/2020	EPI_ISL_583505	Casa de Saude Stella Maris	Instituto Adolfo Lutz, Interdiciplinary Procedures Center, Strategic Laboratory	Claudio Tavares Sacchi et al
Brazil/SP-398/2020	EPI_ISL_603028	Hospital Municipal Santa Ana	Instituto Adolfo Lutz, Interdiciplinary Procedures Center, Strategic Laboratory	Claudio Tavares Sacchi et al
Brazil/SP-399/2020	EPI_ISL_603029	Hospital Municipal Mário Gatti	Instituto Adolfo Lutz, Interdiciplinary Procedures Center, Strategic Laboratory	Claudio Tavares Sacchi et al
Brazil/SP-400/2020	EPI_ISL_693208	Hospital Municipal Antonio Giglio	Instituto Adolfo Lutz, Interdiciplinary Procedures Center, Strategic Laboratory	Claudio Tavares Sacchi et al
Brazil/SP-401/2020	EPI_ISL_693209	Hospital Municipal Antonio Giglio	Instituto Adolfo Lutz, Interdiciplinary Procedures Center, Strategic Laboratory	Claudio Tavares Sacchi et al
Brazil/SP-405/2020	EPI_ISL_547577	Hospital e Maternidade Nossa Senhora das Graças	Instituto Adolfo Lutz, Interdiciplinary Procedures Center, Strategic Laboratory	Claudio Tavares Sacchi et al
Brazil/SP-406/2020	EPI_ISL_547578	Hospital Doutor Domingos Leonardo Cerávolo	Instituto Adolfo Lutz, Interdiciplinary Procedures Center, Strategic Laboratory	Claudio Tavares Sacchi et al
Brazil/SP-407/2020	EPI_ISL_583501	Hospital Estadual de CampanhaCOVID 19 Barradas	Instituto Adolfo Lutz, Interdiciplinary Procedures Center, Strategic Laboratory	Claudio Tavares Sacchi et al
Brazil/SP-415/2020	EPI_ISL_693210	Pronto-Socorro Dr. Osmar Mesquita	Instituto Adolfo Lutz, Interdiciplinary Procedures Center, Strategic Laboratory	Claudio Tavares Sacchi et al
Brazil/SP-416/2020	EPI_ISL_693211	Santa Casa de Misericordia e Maternidade	Instituto Adolfo Lutz, Interdiciplinary Procedures Center, Strategic Laboratory	Claudio Tavares Sacchi et al
Brazil/SP-417/2020	EPI_ISL_547579	Santa Casa de Misericórdia de Araçatuba	Instituto Adolfo Lutz, Interdiciplinary Procedures Center, Strategic Laboratory	Claudio Tavares Sacchi et al
Brazil/SP-418/2020	EPI_ISL_547580	Santa Casa da Misericórdia de Presidente Prudente	Instituto Adolfo Lutz, Interdiciplinary Procedures Center, Strategic Laboratory	Claudio Tavares Sacchi et al
Brazil/SP-423/2020	EPI_ISL_693212	Santa Casa de Misericordia de Braganca Paulista	Instituto Adolfo Lutz, Interdiciplinary Procedures Center, Strategic Laboratory	Claudio Tavares Sacchi et al
Brazil/SP-425/2020	EPI_ISL_574594	Hospital Escola da Universidade de Taubate	Instituto Adolfo Lutz, Interdiciplinary Procedures Center, Strategic Laboratory	Claudio Tavares Sacchi et al
Brazil/SP-427/2020	EPI_ISL_603021	Pronto Socorro Dr. Conrado Cesarino Nuvolini	Instituto Adolfo Lutz, Interdiciplinary Procedures Center, Strategic Laboratory	Claudio Tavares Sacchi et al
Brazil/SP-429/2020	EPI_ISL_603022	Departamento de Vigilância à Saúde	Instituto Adolfo Lutz, Interdiciplinary Procedures Center, Strategic Laboratory	Claudio Tavares Sacchi et al
Brazil/SP-433/2020	EPI_ISL_603030	Hospital Domingos Leonardo Ceravolo Presidente Prudente	Instituto Adolfo Lutz, Interdiciplinary Procedures Center, Strategic Laboratory	Claudio Tavares Sacchi et al
Brazil/SP-434/2020	EPI_ISL_603031	Santa Casa de Presidente Epitácio	Instituto Adolfo Lutz, Interdiciplinary Procedures Center, Strategic Laboratory	Claudio Tavares Sacchi et al
Brazil/SP-435/2020	EPI_ISL_603032	Santa Casa da Misericórdia de Presidente Prudente	Instituto Adolfo Lutz, Interdiciplinary Procedures Center, Strategic Laboratory	Claudio Tavares Sacchi et al
Brazil/SP-436/2020	EPI_ISL_603033	Vigilancia Epidemiologica de São Bernardo do Campo	Instituto Adolfo Lutz, Interdiciplinary Procedures Center, Strategic Laboratory	Claudio Tavares Sacchi et al
Brazil/SP-437/2020	EPI_ISL_603034	Departamento de Vigilância à Saúde	Instituto Adolfo Lutz, Interdiciplinary Procedures Center, Strategic Laboratory	Claudio Tavares Sacchi et al
Brazil/SP-438/2020	EPI_ISL_603035	Secretaria Municipal de Saúde	Instituto Adolfo Lutz, Interdiciplinary Procedures Center, Strategic Laboratory	Claudio Tavares Sacchi et al
Brazil/SP-439/2020	EPI_ISL_603036	Hospital Santa Ana	Instituto Adolfo Lutz, Interdiciplinary Procedures Center, Strategic Laboratory	Claudio Tavares Sacchi et al
Brazil/SP-440/2020	EPI_ISL_603037	Hospital Geral de Pedreira	Instituto Adolfo Lutz, Interdiciplinary Procedures Center, Strategic Laboratory	Claudio Tavares Sacchi et al
Brazil/SP-441/2020	EPI_ISL_603038	Santa Casa de Misericordia de Araçatuba	Instituto Adolfo Lutz, Interdiciplinary Procedures Center, Strategic Laboratory	Claudio Tavares Sacchi et al
Brazil/SP-442/2020	EPI_ISL_603039	Hospital Municipal Mário Gatti	Instituto Adolfo Lutz, Interdiciplinary Procedures Center, Strategic Laboratory	Claudio Tavares Sacchi et al
Brazil/SP-445/2020	EPI_ISL_574577	Hospital Municipal Dr. Ignacio Proença de Gouvea	Instituto Adolfo Lutz, Interdiciplinary Procedures Center, Strategic Laboratory	Claudio Tavares Sacchi et al
Brazil/SP-504/2020	EPI_ISL_468316	UPA Vila Assis	Instituto Adolfo Lutz, Interdiciplinary Procedures Center, Strategic Laboratory	Claudio Tavares Sacchi et al
Brazil/SP-577/2020	EPI_ISL_693205	Hospital de Campanha Covid-19 Assis	Instituto Adolfo Lutz, Interdiciplinary Procedures Center, Strategic Laboratory	Claudio Tavares Sacchi et al
Brazil/SP-579/2020	EPI_ISL_693214	Unidade de Pronto Atendimento Central de Caraguatatuba	Instituto Adolfo Lutz, Interdiciplinary Procedures Center, Strategic Laboratory	Claudio Tavares Sacchi et al
Brazil/SP-585/2020	EPI_ISL_735396	Hospital de Camplanha COVID 19 SER	Instituto Adolfo Lutz, Interdiciplinary Procedures Center, Strategic Laboratory	Claudio Tavares Sacchi et al
Brazil/SP-586/2020	EPI_ISL_735397	Unidade Respiratória Nova Hortolandia	Instituto Adolfo Lutz, Interdiciplinary Procedures Center, Strategic Laboratory	Claudio Tavares Sacchi et al
Brazil/SP-589/2020	EPI_ISL_693215	Secretaria Municipal de Saúde de Iracemapolis	Instituto Adolfo Lutz, Interdiciplinary Procedures Center, Strategic Laboratory	Claudio Tavares Sacchi et al
Brazil/SP-590/2020	EPI_ISL_693216	Unidade de Vigilância Epiudemiológica de Araras	Instituto Adolfo Lutz, Interdiciplinary Procedures Center, Strategic Laboratory	Claudio Tavares Sacchi et al
Brazil/SP-591/2020	EPI_ISL_693217	Unidade de Vigilância Epiudemiológica de Araras	Instituto Adolfo Lutz, Interdiciplinary Procedures Center, Strategic Laboratory	Claudio Tavares Sacchi et al
Brazil/SP-594/2020	EPI_ISL_693218	Hospital Domingos Leonardo Ceravolo Presidente Prudente	Instituto Adolfo Lutz, Interdiciplinary Procedures Center, Strategic Laboratory	Claudio Tavares Sacchi et al
Brazil/SP-595/2020	EPI_ISL_693219	Santa Casa da Misericórdia de Presidente Prudente	Instituto Adolfo Lutz, Interdiciplinary Procedures Center, Strategic Laboratory	Claudio Tavares Sacchi et al
Brazil/SP-596/2020	EPI_ISL_693220	Laboratório Municipal de Piracicaba	Instituto Adolfo Lutz, Interdiciplinary Procedures Center, Strategic Laboratory	Claudio Tavares Sacchi et al
Brazil/SP-597/2020	EPI_ISL_693221	Secretaria Municipal de Saúde de Birigui	Instituto Adolfo Lutz, Interdiciplinary Procedures Center, Strategic Laboratory	Claudio Tavares Sacchi et al
Brazil/SP-598/2020	EPI_ISL_693222	Secretaria Municipal de Saúde de Birigui	Instituto Adolfo Lutz, Interdiciplinary Procedures Center, Strategic Laboratory	Claudio Tavares Sacchi et al
Brazil/SP-600/2020	EPI_ISL_515525	National Influenza Center - Instituto Adolfo Lutz	Instituto Adolfo Lutz, Interdiciplinary Procedures Center, Strategic Laboratory	Claudio Tavares Sacchi et al
Brazil/SP-643/2020	EPI_ISL_693223	Laboratório Municipal de Piracicaba	Instituto Adolfo Lutz, Interdiciplinary Procedures Center, Strategic Laboratory	Claudio Tavares Sacchi et al
Brazil/SP-645/2020	EPI_ISL_693224	Laboratório Municipal de Piracicaba	Instituto Adolfo Lutz, Interdiciplinary Procedures Center, Strategic Laboratory	Claudio Tavares Sacchi et al
Brazil/SP-652/2020	EPI_ISL_693225	Ubs Vila Rosa - Olímpia Gomes De Almeida	Instituto Adolfo Lutz, Interdiciplinary Procedures Center, Strategic Laboratory	Claudio Tavares Sacchi et al
Brazil/SP-653/2020	EPI_ISL_693226	Unidade de Pronto Atendimento Sao José	Instituto Adolfo Lutz, Interdiciplinary Procedures Center, Strategic Laboratory	Claudio Tavares Sacchi et al
Brazil/SP-658/2020	EPI_ISL_693227	UBS Vila Marchi	Instituto Adolfo Lutz, Interdiciplinary Procedures Center, Strategic Laboratory	Claudio Tavares Sacchi et al
Brazil/SP-661/2020	EPI_ISL_693228	Secretaria Municipal de Sorocaba	Instituto Adolfo Lutz, Interdiciplinary Procedures Center, Strategic Laboratory	Claudio Tavares Sacchi et al
Brazil/SP-666/2020	EPI_ISL_693229	Hospital 8 de Maio	Instituto Adolfo Lutz, Interdiciplinary Procedures Center, Strategic Laboratory	Claudio Tavares Sacchi et al
Brazil/SP-667/2020	EPI_ISL_693230	Hospital e Pronto Socorro Portinari	Instituto Adolfo Lutz, Interdiciplinary Procedures Center, Strategic Laboratory	Claudio Tavares Sacchi et al
Brazil/SP-668/2020	EPI_ISL_693231	Pronto Socorro Municipal de Santa Branca	Instituto Adolfo Lutz, Interdiciplinary Procedures Center, Strategic Laboratory	Claudio Tavares Sacchi et al
Brazil/SP-673/2020	EPI_ISL_693232	Hospital e Pronto Socorro Portinari	Instituto Adolfo Lutz, Interdiciplinary Procedures Center, Strategic Laboratory	Claudio Tavares Sacchi et al
Brazil/SP-678/2020	EPI_ISL_693233	Hospital Santa Cruz	Instituto Adolfo Lutz, Interdiciplinary Procedures Center, Strategic Laboratory	Claudio Tavares Sacchi et al
Brazil/SP-688/2020	EPI_ISL_693234	Upa Vereador Jose Da Rocha Goncalves	Instituto Adolfo Lutz, Interdiciplinary Procedures Center, Strategic Laboratory	Claudio Tavares Sacchi et al
Brazil/SP-689/2020	EPI_ISL_693235	Casmi Centro Atendimento Saude da Mulher e Infancia	Instituto Adolfo Lutz, Interdiciplinary Procedures Center, Strategic Laboratory	Claudio Tavares Sacchi et al
Brazil/SP-692/2020	EPI_ISL_693236	Hospital Santa Marcelina Sao Paulo	Instituto Adolfo Lutz, Interdiciplinary Procedures Center, Strategic Laboratory	Claudio Tavares Sacchi et al
Brazil/SP-694/2020	EPI_ISL_693237	UPA Santa Isabel	Instituto Adolfo Lutz, Interdiciplinary Procedures Center, Strategic Laboratory	Claudio Tavares Sacchi et al
Brazil/SP-696/2020	EPI_ISL_693238	Secao Centro de Diagnostico Secedi	Instituto Adolfo Lutz, Interdiciplinary Procedures Center, Strategic Laboratory	Claudio Tavares Sacchi et al
Brazil/SP-697/2020	EPI_ISL_693239	Secao Centro de Diagnostico Secedi	Instituto Adolfo Lutz, Interdiciplinary Procedures Center, Strategic Laboratory	Claudio Tavares Sacchi et al
Brazil/SP-698/2020	EPI_ISL_693240	Centro de Vigilância a Saude de Diadema	Instituto Adolfo Lutz, Interdiciplinary Procedures Center, Strategic Laboratory	Claudio Tavares Sacchi et al
Brazil/SP-699/2020	EPI_ISL_693241	Hospital e Maternidade Sao Lucas	Instituto Adolfo Lutz, Interdiciplinary Procedures Center, Strategic Laboratory	Claudio Tavares Sacchi et al
Brazil/SP-702/2020	EPI_ISL_693242	Centro de Vigilância a Saude de Diadema	Instituto Adolfo Lutz, Interdiciplinary Procedures Center, Strategic Laboratory	Claudio Tavares Sacchi et al
Brazil/SP-705/2020	EPI_ISL_693247	Secao Centro de Diagnostico Secedi	Instituto Adolfo Lutz, Interdiciplinary Procedures Center, Strategic Laboratory	Claudio Tavares Sacchi et al
Brazil/SP-710/2020	EPI_ISL_693243	Laboratório Municipal de Piracicaba	Instituto Adolfo Lutz, Interdiciplinary Procedures Center, Strategic Laboratory	Claudio Tavares Sacchi et al
Brazil/SP-716/2020	EPI_ISL_693244	Centro Médico da Polícia Militar do Estado de Sao Paulo	Instituto Adolfo Lutz, Interdiciplinary Procedures Center, Strategic Laboratory	Claudio Tavares Sacchi et al
Brazil/SP-719/2020	EPI_ISL_693245	UPA Santa Isabel	Instituto Adolfo Lutz, Interdiciplinary Procedures Center, Strategic Laboratory	Claudio Tavares Sacchi et al
Brazil/SP-721/2020	EPI_ISL_693246	Laboratorio Municipal de Rio Grande da Serra	Instituto Adolfo Lutz, Interdiciplinary Procedures Center, Strategic Laboratory	Claudio Tavares Sacchi et al
Brazil/SP-735/2020	EPI_ISL_693248	Centro Municipal de Epidemiologia e Imunizações	Instituto Adolfo Lutz, Interdiciplinary Procedures Center, Strategic Laboratory	Claudio Tavares Sacchi et al
Brazil/SP-737/2020	EPI_ISL_735398	Laboratorio Fleury	Instituto Adolfo Lutz, Interdiciplinary Procedures Center, Strategic Laboratory	Claudio Tavares Sacchi et al
Brazil/SP-739/2020	EPI_ISL_735400	Instituto Adolfo Lutz - Regional de Santos	Instituto Adolfo Lutz, Interdiciplinary Procedures Center, Strategic Laboratory	Claudio Tavares Sacchi et al
Brazil/SP-740/2020	EPI_ISL_735401	Instituto Adolfo Lutz - Regional de Rio Claro	Instituto Adolfo Lutz, Interdiciplinary Procedures Center, Strategic Laboratory	Claudio Tavares Sacchi et al
Brazil/SP-742/2020	EPI_ISL_735402	Instituto Adolfo Lutz - Regional de Rio Claro	Instituto Adolfo Lutz, Interdiciplinary Procedures Center, Strategic Laboratory	Claudio Tavares Sacchi et al
Brazil/SP-743/2020	EPI_ISL_735403	Instituto Adolfo Lutz - Regional de Rio Claro	Instituto Adolfo Lutz, Interdiciplinary Procedures Center, Strategic Laboratory	Claudio Tavares Sacchi et al
Brazil/SP-744/2020	EPI_ISL_735404	Instituto Adolfo Lutz - Regional de Rio Claro	Instituto Adolfo Lutz, Interdiciplinary Procedures Center, Strategic Laboratory	Claudio Tavares Sacchi et al
Brazil/SP-745/2020	EPI_ISL_735405	Secretaria Minucipal de Saude de Birigui	Instituto Adolfo Lutz, Interdiciplinary Procedures Center, Strategic Laboratory	Claudio Tavares Sacchi et al
Brazil/SP-748/2020	EPI_ISL_735406	Unidade de Pronto Atendimento UPA I Sta Isabel	Instituto Adolfo Lutz, Interdiciplinary Procedures Center, Strategic Laboratory	Claudio Tavares Sacchi et al
Brazil/SP-749/2020	EPI_ISL_735407	Santa Casa de Marilia	Instituto Adolfo Lutz, Interdiciplinary Procedures Center, Strategic Laboratory	Claudio Tavares Sacchi et al
Brazil/SP-750/2020	EPI_ISL_735408	COVID 19 Centro de Combate ao Coronavirus CCC Jandira	Instituto Adolfo Lutz, Interdiciplinary Procedures Center, Strategic Laboratory	Claudio Tavares Sacchi et al
Brazil/SP-751/2020	EPI_ISL_735409	Unidade de Pronto Atendimento Carlos Lourenco	Instituto Adolfo Lutz, Interdiciplinary Procedures Center, Strategic Laboratory	Claudio Tavares Sacchi et al
Brazil/SP-754/2020	EPI_ISL_735410	Instituto Adolfo Lutz - Regional de Rio Claro	Instituto Adolfo Lutz, Interdiciplinary Procedures Center, Strategic Laboratory	Claudio Tavares Sacchi et al
Brazil/SP-756/2020	EPI_ISL_735411	Centro de Vigilancia a Saude de Diadema	Instituto Adolfo Lutz, Interdiciplinary Procedures Center, Strategic Laboratory	Claudio Tavares Sacchi et al
Brazil/SP-758/2020	EPI_ISL_735412	Hospital e Pronto Socorro Portinari	Instituto Adolfo Lutz, Interdiciplinary Procedures Center, Strategic Laboratory	Claudio Tavares Sacchi et al
Brazil/SP-759/2020	EPI_ISL_735413	Militello Centro de Diagnosticos e Biopesquisa Clinica	Instituto Adolfo Lutz, Interdiciplinary Procedures Center, Strategic Laboratory	Claudio Tavares Sacchi et al
Brazil/SP-761/2020	EPI_ISL_735414	Unidade de Pronto Atendimento de Agenor de Campos	Instituto Adolfo Lutz, Interdiciplinary Procedures Center, Strategic Laboratory	Claudio Tavares Sacchi et al
Brazil/SP-762/2020	EPI_ISL_735415	Unidade de Pronto Atendimento de Agenor de Campos	Instituto Adolfo Lutz, Interdiciplinary Procedures Center, Strategic Laboratory	Claudio Tavares Sacchi et al
Brazil/SP-764/2020	EPI_ISL_735416	Centro de Saude II Dr Jose Paione Mococa	Instituto Adolfo Lutz, Interdiciplinary Procedures Center, Strategic Laboratory	Claudio Tavares Sacchi et al
Brazil/SP-765/2020	EPI_ISL_735417	Unidade de Pronto Atendimento de Agenor de Campos	Instituto Adolfo Lutz, Interdiciplinary Procedures Center, Strategic Laboratory	Claudio Tavares Sacchi et al
Brazil/SP-766/2020	EPI_ISL_735418	Hospital Regional do Vale do Paraiba	Instituto Adolfo Lutz, Interdiciplinary Procedures Center, Strategic Laboratory	Claudio Tavares Sacchi et al
Brazil/SP-770/2020	EPI_ISL_735419	UBS Alvarenga	Instituto Adolfo Lutz, Interdiciplinary Procedures Center, Strategic Laboratory	Claudio Tavares Sacchi et al
Brazil/SP-772/2020	EPI_ISL_735420	UBS Riacho Grande	Instituto Adolfo Lutz, Interdiciplinary Procedures Center, Strategic Laboratory	Claudio Tavares Sacchi et al
Brazil/SP-773/2020	EPI_ISL_735421	UBS Sta Terezinha	Instituto Adolfo Lutz, Interdiciplinary Procedures Center, Strategic Laboratory	Claudio Tavares Sacchi et al
Brazil/SP-774/2020	EPI_ISL_735422	UBS Dematchi	Instituto Adolfo Lutz, Interdiciplinary Procedures Center, Strategic Laboratory	Claudio Tavares Sacchi et al
Brazil/SP-776/2020	EPI_ISL_776764	Instituto Adolfo Lutz - Regional de Santo Andre	Instituto Adolfo Lutz, Interdiciplinary Procedures Center, Strategic Laboratory	Claudio Tavares Sacchi et al
Brazil/SP-777/2020	EPI_ISL_776765	Instituto Adolfo Lutz - Regional de Santo Andre	Instituto Adolfo Lutz, Interdiciplinary Procedures Center, Strategic Laboratory	Claudio Tavares Sacchi et al
Brazil/SP-783/2020	EPI_ISL_735423	Centro de Vigilancia a Saude de Diadema	Instituto Adolfo Lutz, Interdiciplinary Procedures Center, Strategic Laboratory	Claudio Tavares Sacchi et al
Brazil/SP-784/2020	EPI_ISL_735424	Centro de Vigilancia a Saude de Diadema	Instituto Adolfo Lutz, Interdiciplinary Procedures Center, Strategic Laboratory	Claudio Tavares Sacchi et al
Brazil/SP-785/2020	EPI_ISL_735425	Hospital e Maternidade Sao Lucas	Instituto Adolfo Lutz, Interdiciplinary Procedures Center, Strategic Laboratory	Claudio Tavares Sacchi et al
Brazil/SP-786/2020	EPI_ISL_735426	Centro de Vigilancia a Saude de Diadema	Instituto Adolfo Lutz, Interdiciplinary Procedures Center, Strategic Laboratory	Claudio Tavares Sacchi et al
Brazil/SP-789/2020	EPI_ISL_735427	Instituto Adolfo Lutz - Regional de Santos	Instituto Adolfo Lutz, Interdiciplinary Procedures Center, Strategic Laboratory	Claudio Tavares Sacchi et al
Brazil/SP-791/2020	EPI_ISL_735428	Hospital Nipo Brasileiro	Instituto Adolfo Lutz, Interdiciplinary Procedures Center, Strategic Laboratory	Claudio Tavares Sacchi et al
Brazil/SP-792/2020	EPI_ISL_735429	Hospital Nipo Brasileiro	Instituto Adolfo Lutz, Interdiciplinary Procedures Center, Strategic Laboratory	Claudio Tavares Sacchi et al
Brazil/SP-793/2020	EPI_ISL_735430	Instituto Adolfo Lutz - Regional de Santos	Instituto Adolfo Lutz, Interdiciplinary Procedures Center, Strategic Laboratory	Claudio Tavares Sacchi et al
Brazil/SP-794/2020	EPI_ISL_735431	Hospital Nipo Brasileiro	Instituto Adolfo Lutz, Interdiciplinary Procedures Center, Strategic Laboratory	Claudio Tavares Sacchi et al
Brazil/SP-795/2020	EPI_ISL_735432	Hospital Nipo Brasileiro	Instituto Adolfo Lutz, Interdiciplinary Procedures Center, Strategic Laboratory	Claudio Tavares Sacchi et al
Brazil/SP-796/2020	EPI_ISL_735433	Posto de Atendimento Saude Cidade Pasc Cajati	Instituto Adolfo Lutz, Interdiciplinary Procedures Center, Strategic Laboratory	Claudio Tavares Sacchi et al
Brazil/SP-823/2020	EPI_ISL_776758	Instituto Adolfo Lutz - Regional de Marilia	Instituto Adolfo Lutz, Interdiciplinary Procedures Center, Strategic Laboratory	Claudio Tavares Sacchi et al
Brazil/SP-844R1/2020	EPI_ISL_708529	Secretária Municipal de Saude de Fernandópolis	Instituto Adolfo Lutz, Interdiciplinary Procedures Center, Strategic Laboratory	Claudio Tavares Sacchi et al
Brazil/SP-844R2/2020	EPI_ISL_708530	Secretaria Municipal de Saude de Fernandópolis	Instituto Adolfo Lutz, Interdiciplinary Procedures Center, Strategic Laboratory	Claudio Tavares Sacchi et al
Brazil/SP-870/2020	EPI_ISL_776766	Instituto Adolfo Lutz - Regional de Santo Andre	Instituto Adolfo Lutz, Interdiciplinary Procedures Center, Strategic Laboratory	Claudio Tavares Sacchi et al
Brazil/SP-871/2020	EPI_ISL_776767	Instituto Adolfo Lutz - Regional de Marilia	Instituto Adolfo Lutz, Interdiciplinary Procedures Center, Strategic Laboratory	Claudio Tavares Sacchi et al
Brazil/SP-872/2020	EPI_ISL_776768	Instituto Adolfo Lutz - Regional de Aracatuba	Instituto Adolfo Lutz, Interdiciplinary Procedures Center, Strategic Laboratory	Claudio Tavares Sacchi et al
Brazil/SP-873/2020	EPI_ISL_776769	Instituto Adolfo Lutz - Regional de Santo Andre	Instituto Adolfo Lutz, Interdiciplinary Procedures Center, Strategic Laboratory	Claudio Tavares Sacchi et al
Brazil/SP-874/2020	EPI_ISL_755640	Instituto Adolfo Lutz - Central	Instituto Adolfo Lutz, Interdiciplinary Procedures Center, Strategic Laboratory	Claudio Tavares Sacchi et al
Brazil/SP-875/2020	EPI_ISL_755641	Instituto Adolfo Lutz - Regional de Santo Andre	Instituto Adolfo Lutz, Interdiciplinary Procedures Center, Strategic Laboratory	Claudio Tavares Sacchi et al
Brazil/SP-876/2020	EPI_ISL_755642	Instituto Adolfo Lutz - Central	Instituto Adolfo Lutz, Interdiciplinary Procedures Center, Strategic Laboratory	Claudio Tavares Sacchi et al
Brazil/SP-877/2020	EPI_ISL_755643	Instituto Adolfo Lutz - Central	Instituto Adolfo Lutz, Interdiciplinary Procedures Center, Strategic Laboratory	Claudio Tavares Sacchi et al
Brazil/SP-878/2020	EPI_ISL_755644	Lab LOC - Itapecerica da Serra	Instituto Adolfo Lutz, Interdiciplinary Procedures Center, Strategic Laboratory	Claudio Tavares Sacchi et al
Brazil/SP-879/2020	EPI_ISL_755645	Lab LOC - Itapecerica da Serra	Instituto Adolfo Lutz, Interdiciplinary Procedures Center, Strategic Laboratory	Claudio Tavares Sacchi et al
Brazil/SP-880/2020	EPI_ISL_755646	Instituto Adolfo Lutz - Regional de Santo Andre	Instituto Adolfo Lutz, Interdiciplinary Procedures Center, Strategic Laboratory	Claudio Tavares Sacchi et al
Brazil/SP-881/2020	EPI_ISL_755647	Instituto Adolfo Lutz - Regional de Santo Andre	Instituto Adolfo Lutz, Interdiciplinary Procedures Center, Strategic Laboratory	Claudio Tavares Sacchi et al
Brazil/SP-882/2020	EPI_ISL_755648	Instituto Adolfo Lutz - Regional de Taubate	Instituto Adolfo Lutz, Interdiciplinary Procedures Center, Strategic Laboratory	Claudio Tavares Sacchi et al
Brazil/SP-883/2020	EPI_ISL_755649	Instituto Adolfo Lutz - Regional de Santo Andre	Instituto Adolfo Lutz, Interdiciplinary Procedures Center, Strategic Laboratory	Claudio Tavares Sacchi et al
Brazil/SP-884/2020	EPI_ISL_755650	Instituto Adolfo Lutz - Regional de Taubate	Instituto Adolfo Lutz, Interdiciplinary Procedures Center, Strategic Laboratory	Claudio Tavares Sacchi et al
Brazil/SP-885/2020	EPI_ISL_755651	Instituto Adolfo Lutz - Central	Instituto Adolfo Lutz, Interdiciplinary Procedures Center, Strategic Laboratory	Claudio Tavares Sacchi et al
Brazil/SP-886/2020	EPI_ISL_755652	Lab LOC - Itapecerica da Serra	Instituto Adolfo Lutz, Interdiciplinary Procedures Center, Strategic Laboratory	Claudio Tavares Sacchi et al
Brazil/SP-887/2020	EPI_ISL_755653	Instituto Adolfo Lutz - Central	Instituto Adolfo Lutz, Interdiciplinary Procedures Center, Strategic Laboratory	Claudio Tavares Sacchi et al
Brazil/SP-888/2020	EPI_ISL_755654	Instituto Adolfo Lutz - Central	Instituto Adolfo Lutz, Interdiciplinary Procedures Center, Strategic Laboratory	Claudio Tavares Sacchi et al
Brazil/SP-889/2020	EPI_ISL_755655	Instituto Adolfo Lutz - Regional de Campinas	Instituto Adolfo Lutz, Interdiciplinary Procedures Center, Strategic Laboratory	Claudio Tavares Sacchi et al
Brazil/SP-900B/2020	EPI_ISL_763074	Diagnosticos da America - DASA	Instituto Adolfo Lutz, Interdiciplinary Procedures Center, Strategic Laboratory	Claudio Tavares Sacchi et al
Brazil/SP-901B/2020	EPI_ISL_763075	Diagnosticos da America - DASA	Instituto Adolfo Lutz, Interdiciplinary Procedures Center, Strategic Laboratory	Claudio Tavares Sacchi et al
Brazil/SP-L33-CD867/2020	EPI_ISL_722024	Hospital das Clínicas Universidade de São Paulo Medical School	Laboratório de Parasitologia Médica - Instituto de Medicina Tropical - Universidade de São Paulo	Brazil-UK Centre for Arbovirus Discovery Diagnosis Genomics et al
Brazil/SP-L34-CD870/2020	EPI_ISL_722001	Hospital das Clínicas Universidade de São Paulo Medical School	Laboratório de Parasitologia Médica - Instituto de Medicina Tropical - Universidade de São Paulo	Brazil-UK Centre for Arbovirus Discovery Diagnosis Genomics et al
Brazil/SP-L34-CD882/2020	EPI_ISL_722028	Hospital das Clínicas Universidade de São Paulo Medical School	Laboratório de Parasitologia Médica - Instituto de Medicina Tropical - Universidade de São Paulo	Brazil-UK Centre for Arbovirus Discovery Diagnosis Genomics et al
Brazil/SP-L35-CD910/2020	EPI_ISL_722019	Hospital das Clínicas Universidade de São Paulo Medical School	Laboratório de Parasitologia Médica - Instituto de Medicina Tropical - Universidade de São Paulo	Brazil-UK Centre for Arbovirus Discovery Diagnosis Genomics et al
Brazil/SP-L37-CD965/2020	EPI_ISL_722022	Hospital das Clínicas Universidade de São Paulo Medical School	Laboratório de Parasitologia Médica - Instituto de Medicina Tropical - Universidade de São Paulo	Brazil-UK Centre for Arbovirus Discovery Diagnosis Genomics et al
Brazil/SP-L38-CD1011/2020	EPI_ISL_722006	Hospital das Clínicas Universidade de São Paulo Medical School	Laboratório de Parasitologia Médica - Instituto de Medicina Tropical - Universidade de São Paulo	Brazil-UK Centre for Arbovirus Discovery Diagnosis Genomics et al
Brazil/SP-L38-CD1014/2020	EPI_ISL_721995	Hospital das Clínicas Universidade de São Paulo Medical School	Laboratório de Parasitologia Médica - Instituto de Medicina Tropical - Universidade de São Paulo	Brazil-UK Centre for Arbovirus Discovery Diagnosis Genomics et al
Brazil/SP-L39-CD1027/2020	EPI_ISL_722007	Hospital das Clínicas Universidade de São Paulo Medical School	Laboratório de Parasitologia Médica - Instituto de Medicina Tropical - Universidade de São Paulo	Brazil-UK Centre for Arbovirus Discovery Diagnosis Genomics et al
Brazil/SP-L39-CD1028/2020	EPI_ISL_721990	Hospital das Clínicas Universidade de São Paulo Medical School	Laboratório de Parasitologia Médica - Instituto de Medicina Tropical - Universidade de São Paulo	Brazil-UK Centre for Arbovirus Discovery Diagnosis Genomics et al
Brazil/SP-L39-CD1031/2020	EPI_ISL_721991	Hospital das Clínicas Universidade de São Paulo Medical School	Laboratório de Parasitologia Médica - Instituto de Medicina Tropical - Universidade de São Paulo	Brazil-UK Centre for Arbovirus Discovery Diagnosis Genomics et al
Brazil/SP-L39-CD1032/2020	EPI_ISL_722010	Hospital das Clínicas Universidade de São Paulo Medical School	Laboratório de Parasitologia Médica - Instituto de Medicina Tropical - Universidade de São Paulo	Brazil-UK Centre for Arbovirus Discovery Diagnosis Genomics et al
Brazil/SP-L39-CD1033/2020	EPI_ISL_722070	Hospital das Clínicas Universidade de São Paulo Medical School	Laboratório de Parasitologia Médica - Instituto de Medicina Tropical - Universidade de São Paulo	Brazil-UK Centre for Arbovirus Discovery Diagnosis Genomics et al
Brazil/SP-L39-CD1035/2020	EPI_ISL_722058	Hospital das Clínicas Universidade de São Paulo Medical School	Laboratório de Parasitologia Médica - Instituto de Medicina Tropical - Universidade de São Paulo	Brazil-UK Centre for Arbovirus Discovery Diagnosis Genomics et al
Brazil/SP-L39-CD1036/2020	EPI_ISL_722011	Hospital das Clínicas Universidade de São Paulo Medical School	Laboratório de Parasitologia Médica - Instituto de Medicina Tropical - Universidade de São Paulo	Brazil-UK Centre for Arbovirus Discovery Diagnosis Genomics et al
Brazil/SP-L39-CD1037/2020	EPI_ISL_722074	Hospital das Clínicas Universidade de São Paulo Medical School	Laboratório de Parasitologia Médica - Instituto de Medicina Tropical - Universidade de São Paulo	Brazil-UK Centre for Arbovirus Discovery Diagnosis Genomics et al
Brazil/SP-L39-CD1042/2020	EPI_ISL_722069	Hospital das Clínicas Universidade de São Paulo Medical School	Laboratório de Parasitologia Médica - Instituto de Medicina Tropical - Universidade de São Paulo	Brazil-UK Centre for Arbovirus Discovery Diagnosis Genomics et al
Brazil/SP-L39-CD1044/2020	EPI_ISL_722066	Hospital das Clínicas Universidade de São Paulo Medical School	Laboratório de Parasitologia Médica - Instituto de Medicina Tropical - Universidade de São Paulo	Brazil-UK Centre for Arbovirus Discovery Diagnosis Genomics et al
Brazil/SP-L39-CD1045/2020	EPI_ISL_721988	Hospital das Clínicas Universidade de São Paulo Medical School	Laboratório de Parasitologia Médica - Instituto de Medicina Tropical - Universidade de São Paulo	Brazil-UK Centre for Arbovirus Discovery Diagnosis Genomics et al
Brazil/SP-L39-CD1052/2020	EPI_ISL_722017	Hospital das Clínicas Universidade de São Paulo Medical School	Laboratório de Parasitologia Médica - Instituto de Medicina Tropical - Universidade de São Paulo	Brazil-UK Centre for Arbovirus Discovery Diagnosis Genomics et al
Brazil/SP-L4-CAMPI58/2020	EPI_ISL_476396	Laboratório de Patologia Clínica - UNICAMP	Laboratório de Estudos de Vírus Emergentes - UNICAMP	José Luiz Proença-Modena et al
Brazil/SP-L67-CD1713/2020	EPI_ISL_754236	Diagnósticos da América - DASA	Instituto de Medicina Tropical Universidade de São Paulo	Brazil-UK Centre for Arbovirus Discovery Diagnosis Genomics et al
Bucuresti/ChVir7244/2020	EPI_ISL_467778	National Influenza Centre Romania	Charite Universitatsmedizin Berlin, Institute of Virology	Victor M Corman et al
Canada/BC_65034/2020	EPI_ISL_415585	BCCDC Public Health Laboratory	BCCDC Public Health Laboratory	Harrigan et al
Canada/MB-NML-1017/2020	EPI_ISL_582383	Cadham Provincial Laboratory	National Microbiology Laboratory (NML)	Anna Majer et al
Canada/MB-NML-1033/2020	EPI_ISL_582395	Cadham Provincial Laboratory	National Microbiology Laboratory (NML)	Anna Majer et al
Canada/MB-NML-1045/2020	EPI_ISL_582405	Cadham Provincial Laboratory	National Microbiology Laboratory (NML)	Anna Majer et al
Canada/MB-NML-1100/2020	EPI_ISL_582445	Cadham Provincial Laboratory	National Microbiology Laboratory (NML)	Anna Majer et al
Canada/MB-NML-1107/2020	EPI_ISL_582449	Cadham Provincial Laboratory	National Microbiology Laboratory (NML)	Anna Majer et al
Canada/MB-NML-1176/2020	EPI_ISL_582494	Cadham Provincial Laboratory	National Microbiology Laboratory (NML)	Anna Majer et al
Canada/MB-NML-1186/2020	EPI_ISL_582500	Cadham Provincial Laboratory	National Microbiology Laboratory (NML)	Anna Majer et al
Canada/MB-NML-1188/2020	EPI_ISL_582502	Cadham Provincial Laboratory	National Microbiology Laboratory (NML)	Anna Majer et al
Canada/MB-NML-1195/2020	EPI_ISL_582507	Cadham Provincial Laboratory	National Microbiology Laboratory (NML)	Anna Majer et al
Canada/MB-NML-794/2020	EPI_ISL_582313	Cadham Provincial Laboratory	National Microbiology Laboratory (NML)	Anna Majer et al
Canada/MB-NML-796/2020	EPI_ISL_582315	Cadham Provincial Laboratory	National Microbiology Laboratory (NML)	Anna Majer et al
Canada/MB-NML-818/2020	EPI_ISL_582319	Cadham Provincial Laboratory	National Microbiology Laboratory (NML)	Anna Majer et al
Canada/MB-NML-985/2020	EPI_ISL_582361	Cadham Provincial Laboratory	National Microbiology Laboratory (NML)	Anna Majer et al
Canada/MB-NML-987/2020	EPI_ISL_582362	Cadham Provincial Laboratory	National Microbiology Laboratory (NML)	Anna Majer et al
Canada/MB-NML-991/2020	EPI_ISL_582365	Cadham Provincial Laboratory	National Microbiology Laboratory (NML)	Anna Majer et al
Canada/NS-NML-1216/2020	EPI_ISL_579613	QEII Health Sciences Centre	National Microbiology Laboratory (NML)	Anna Majer et al
Canada/NS-NML-1225/2020	EPI_ISL_579621	QEII Health Sciences Centre	National Microbiology Laboratory (NML)	Anna Majer et al
Canada/NS-NML-1303/2020	EPI_ISL_579684	QEII Health Sciences Centre	National Microbiology Laboratory (NML)	Anna Majer et al
Canada/NS-NML-1326/2020	EPI_ISL_579706	QEII Health Sciences Centre	National Microbiology Laboratory (NML)	Anna Majer et al
Canada/NS-NML-1353/2020	EPI_ISL_579730	QEII Health Sciences Centre	National Microbiology Laboratory (NML)	Anna Majer et al
Canada/NS-NML-1369/2020	EPI_ISL_579745	QEII Health Sciences Centre	National Microbiology Laboratory (NML)	Anna Majer et al
Canada/NS-NML-141/2020	EPI_ISL_579518	QEII Health Sciences Centre	National Microbiology Laboratory (NML)	Anna Majer et al
Canada/ON_ON-VIDO-01-2/2020	EPI_ISL_425177	Public Health Ontario	Public Health Agency of Canada - National Microbiology Laboratory	Amrit S. Boese et al
Canada/ON-A13/2020	EPI_ISL_755716	Toronto Invasive Bacterial Diseases Network	McMaster University	David Richardson et al
Canada/ON-A25/2020	EPI_ISL_755723	Toronto Invasive Bacterial Diseases Network	McMaster University	David Richardson et al
Canada/ON-A26/2020	EPI_ISL_755724	Toronto Invasive Bacterial Diseases Network	McMaster University	David Richardson et al
Canada/ON-A27/2020	EPI_ISL_755725	Toronto Invasive Bacterial Diseases Network	McMaster University	David Richardson et al
Canada/ON-CVD00072/2020	EPI_ISL_755737	Toronto Invasive Bacterial Diseases Network	McMaster University	Allison McGeer et al
Canada/ON-E20/2020	EPI_ISL_593499	Eastern Ontario Regional Laboratory Association	McMaster University	Leanne Mortimer et al
Canada/ON-E22/2020	EPI_ISL_593501	Eastern Ontario Regional Laboratory Association	McMaster University	Leanne Mortimer et al
Canada/ON-E39/2020	EPI_ISL_593517	Eastern Ontario Regional Laboratory Association	McMaster University	Leanne Mortimer et al
Canada/ON-E41/2020	EPI_ISL_593519	Eastern Ontario Regional Laboratory Association	McMaster University	Leanne Mortimer et al
Canada/ON-E58/2020	EPI_ISL_593532	Eastern Ontario Regional Laboratory Association	McMaster University	Leanne Mortimer et al
Canada/ON-E74b/2020	EPI_ISL_770826	Eastern Ontario Regional Laboratory Association	McMaster University	Leanne Mortimer et al
Canada/ON-E76b/2020	EPI_ISL_770827	Eastern Ontario Regional Laboratory Association	McMaster University	Leanne Mortimer et al
Canada/ON-OICR-SLB2825/2020	EPI_ISL_538352	Kingston Health Sciences Centre / Queen's University	Ontario Institute for Cancer Research	Prameet M. Sheth et al
Canada/ON-OICR-SLB2844/2020	EPI_ISL_538365	Kingston Health Sciences Centre / Queen's University	Ontario Institute for Cancer Research	Prameet M. Sheth et al
Canada/ON-OICR-SLB2857/2020	EPI_ISL_538376	Kingston Health Sciences Centre / Queen's University	Ontario Institute for Cancer Research	Prameet M. Sheth et al
Canada/ON-S1257/2020	EPI_ISL_586316	Toronto Invasive Bacterial Diseases Network	McMaster University	Allison McGeer et al
Canada/ON-S1265/2020	EPI_ISL_586318	Toronto Invasive Bacterial Diseases Network	McMaster University	Allison McGeer et al
Canada/ON-S1266/2020	EPI_ISL_586319	Toronto Invasive Bacterial Diseases Network	McMaster University	Allison McGeer et al
Canada/ON-S1271/2020	EPI_ISL_586323	Toronto Invasive Bacterial Diseases Network	McMaster University	Allison McGeer et al
Canada/ON-S1272/2020	EPI_ISL_586324	Toronto Invasive Bacterial Diseases Network	McMaster University	Allison McGeer et al
Canada/ON-S1275/2020	EPI_ISL_586326	Toronto Invasive Bacterial Diseases Network	McMaster University	Allison McGeer et al
Canada/ON-S1288/2020	EPI_ISL_586335	Toronto Invasive Bacterial Diseases Network	McMaster University	Allison McGeer et al
Canada/ON-S1294/2020	EPI_ISL_586339	Toronto Invasive Bacterial Diseases Network	McMaster University	Allison McGeer et al
Canada/ON-S1296/2020	EPI_ISL_586340	Toronto Invasive Bacterial Diseases Network	McMaster University	Allison McGeer et al
Canada/ON-S1298/2020	EPI_ISL_586342	Toronto Invasive Bacterial Diseases Network	McMaster University	Allison McGeer et al
Canada/ON-S1320/2020	EPI_ISL_586353	Toronto Invasive Bacterial Diseases Network	McMaster University	Allison McGeer et al
Canada/ON-S1420/2020	EPI_ISL_591189	Toronto Invasive Bacterial Diseases Network	McMaster University	Allison McGeer et al
Canada/ON-S1422/2020	EPI_ISL_591191	Toronto Invasive Bacterial Diseases Network	McMaster University	Allison McGeer et al
Canada/ON-S1457/2020	EPI_ISL_755882	Toronto Invasive Bacterial Diseases Network	McMaster University	Allison McGeer et al
Canada/ON-S1470/2020	EPI_ISL_591106	Toronto Invasive Bacterial Diseases Network	McMaster University	Allison McGeer et al
Canada/ON-S1501/2020	EPI_ISL_755890	Toronto Invasive Bacterial Diseases Network	McMaster University	Allison McGeer et al
Canada/ON-S1594/2020	EPI_ISL_755935	Toronto Invasive Bacterial Diseases Network	McMaster University	Allison McGeer et al
Canada/ON-S1628/2020	EPI_ISL_755755	Toronto Invasive Bacterial Diseases Network	McMaster University	Allison McGeer et al
Canada/ON-S1629/2020	EPI_ISL_755756	Toronto Invasive Bacterial Diseases Network	McMaster University	Allison McGeer et al
Canada/ON-S1637/2020	EPI_ISL_755758	Toronto Invasive Bacterial Diseases Network	McMaster University	Allison McGeer et al
Canada/ON-S1638/2020	EPI_ISL_755759	Toronto Invasive Bacterial Diseases Network	McMaster University	Allison McGeer et al
Canada/ON-S1760/2020	EPI_ISL_755761	Toronto Invasive Bacterial Diseases Network	McMaster University	Allison McGeer et al
Canada/ON-S1761/2020	EPI_ISL_755762	Toronto Invasive Bacterial Diseases Network	McMaster University	Allison McGeer et al
Canada/ON-S1762/2020	EPI_ISL_755763	Toronto Invasive Bacterial Diseases Network	McMaster University	Allison McGeer et al
Canada/ON-S1763/2020	EPI_ISL_755764	Toronto Invasive Bacterial Diseases Network	McMaster University	Allison McGeer et al
Canada/ON-S1764/2020	EPI_ISL_755765	Toronto Invasive Bacterial Diseases Network	McMaster University	Allison McGeer et al
Canada/ON-S1766/2020	EPI_ISL_755767	Toronto Invasive Bacterial Diseases Network	McMaster University	Allison McGeer et al
Canada/ON-S1768/2020	EPI_ISL_755769	Toronto Invasive Bacterial Diseases Network	McMaster University	Allison McGeer et al
Canada/ON-S1771/2020	EPI_ISL_755772	Toronto Invasive Bacterial Diseases Network	McMaster University	Allison McGeer et al
Canada/ON-S1772/2020	EPI_ISL_755773	Toronto Invasive Bacterial Diseases Network	McMaster University	Allison McGeer et al
Canada/ON-S1774/2020	EPI_ISL_755774	Toronto Invasive Bacterial Diseases Network	McMaster University	Allison McGeer et al
Canada/ON-S1775/2020	EPI_ISL_755775	Toronto Invasive Bacterial Diseases Network	McMaster University	Allison McGeer et al
Canada/ON-S1778/2020	EPI_ISL_755776	Toronto Invasive Bacterial Diseases Network	McMaster University	Allison McGeer et al
Canada/ON-S1779/2020	EPI_ISL_755777	Toronto Invasive Bacterial Diseases Network	McMaster University	Allison McGeer et al
Canada/ON-S1780/2020	EPI_ISL_755778	Toronto Invasive Bacterial Diseases Network	McMaster University	Allison McGeer et al
Canada/ON-S1782/2020	EPI_ISL_755780	Toronto Invasive Bacterial Diseases Network	McMaster University	Allison McGeer et al
Canada/ON-S1783/2020	EPI_ISL_755781	Toronto Invasive Bacterial Diseases Network	McMaster University	Allison McGeer et al
Canada/ON-S1785/2020	EPI_ISL_755782	Toronto Invasive Bacterial Diseases Network	McMaster University	Allison McGeer et al
Canada/ON-S1786/2020	EPI_ISL_755783	Toronto Invasive Bacterial Diseases Network	McMaster University	Allison McGeer et al
Canada/ON-S1787/2020	EPI_ISL_755784	Toronto Invasive Bacterial Diseases Network	McMaster University	Allison McGeer et al
Canada/ON-S1789/2020	EPI_ISL_755785	Toronto Invasive Bacterial Diseases Network	McMaster University	Allison McGeer et al
Canada/ON-S1790/2020	EPI_ISL_755786	Toronto Invasive Bacterial Diseases Network	McMaster University	Allison McGeer et al
Canada/ON-S1792/2020	EPI_ISL_755787	Toronto Invasive Bacterial Diseases Network	McMaster University	Allison McGeer et al
Canada/ON-S1793/2020	EPI_ISL_755788	Toronto Invasive Bacterial Diseases Network	McMaster University	Allison McGeer et al
Canada/ON-S1794/2020	EPI_ISL_755789	Toronto Invasive Bacterial Diseases Network	McMaster University	Allison McGeer et al
Canada/ON-S1795/2020	EPI_ISL_755790	Toronto Invasive Bacterial Diseases Network	McMaster University	Allison McGeer et al
Canada/ON-S1796/2020	EPI_ISL_755791	Toronto Invasive Bacterial Diseases Network	McMaster University	Allison McGeer et al
Canada/ON-S1797/2020	EPI_ISL_755792	Toronto Invasive Bacterial Diseases Network	McMaster University	Allison McGeer et al
Canada/ON-S1832/2020	EPI_ISL_729296	Toronto Invasive Bacterial Diseases Network	McMaster University	Allison McGeer et al
Canada/ON-S1843/2020	EPI_ISL_729261	Toronto Invasive Bacterial Diseases Network	McMaster University	Allison McGeer et al
Canada/ON-S1908/2020	EPI_ISL_729323	Toronto Invasive Bacterial Diseases Network	McMaster University	Allison McGeer et al
Canada/ON-S1923/2020	EPI_ISL_729266	Toronto Invasive Bacterial Diseases Network	McMaster University	Allison McGeer et al
Canada/ON-S1936/2020	EPI_ISL_755657	Toronto Invasive Bacterial Diseases Network	McMaster University	Allison McGeer et al
Canada/ON-S1937/2020	EPI_ISL_755658	Toronto Invasive Bacterial Diseases Network	McMaster University	Allison McGeer et al
Canada/ON-S1951/2020	EPI_ISL_755671	Toronto Invasive Bacterial Diseases Network	McMaster University	Allison McGeer et al
Canada/ON-S1952/2020	EPI_ISL_755672	Toronto Invasive Bacterial Diseases Network	McMaster University	Allison McGeer et al
Canada/ON-S1953/2020	EPI_ISL_755673	Toronto Invasive Bacterial Diseases Network	McMaster University	Allison McGeer et al
Canada/ON-S1966/2020	EPI_ISL_755682	Toronto Invasive Bacterial Diseases Network	McMaster University	Allison McGeer et al
Canada/ON-S1968/2020	EPI_ISL_755684	Toronto Invasive Bacterial Diseases Network	McMaster University	Allison McGeer et al
Canada/ON-S1983/2020	EPI_ISL_755696	Toronto Invasive Bacterial Diseases Network	McMaster University	Allison McGeer et al
Canada/ON-S2017/2020	EPI_ISL_755803	Toronto Invasive Bacterial Diseases Network	McMaster University	Allison McGeer et al
Canada/ON-S2018/2020	EPI_ISL_755804	Toronto Invasive Bacterial Diseases Network	McMaster University	Allison McGeer et al
Canada/ON-S2019/2020	EPI_ISL_755805	Toronto Invasive Bacterial Diseases Network	McMaster University	Allison McGeer et al
Canada/ON-S2020/2020	EPI_ISL_755806	Toronto Invasive Bacterial Diseases Network	McMaster University	Allison McGeer et al
Canada/ON-S2021/2020	EPI_ISL_755807	Toronto Invasive Bacterial Diseases Network	McMaster University	Allison McGeer et al
Canada/ON-S2025/2020	EPI_ISL_755810	Toronto Invasive Bacterial Diseases Network	McMaster University	Allison McGeer et al
Canada/ON-S2027/2020	EPI_ISL_755811	Toronto Invasive Bacterial Diseases Network	McMaster University	Allison McGeer et al
Canada/ON-S2031/2020	EPI_ISL_755812	Toronto Invasive Bacterial Diseases Network	McMaster University	Allison McGeer et al
Canada/ON-S2032/2020	EPI_ISL_755813	Toronto Invasive Bacterial Diseases Network	McMaster University	Allison McGeer et al
Canada/ON-S233/2020	EPI_ISL_586386	Toronto Invasive Bacterial Diseases Network	McMaster University	Allison McGeer et al
Canada/ON-S761/2020	EPI_ISL_591160	Toronto Invasive Bacterial Diseases Network	McMaster University	Allison McGeer et al
Canada/ON-S952/2020	EPI_ISL_586504	Toronto Invasive Bacterial Diseases Network	McMaster University	Allison McGeer et al
Canada/ON-SB-01/2020	EPI_ISL_755742	Toronto Invasive Bacterial Diseases Network	McMaster University	Allison McGeer et al
Canada/ON-SB-02/2020	EPI_ISL_755743	Toronto Invasive Bacterial Diseases Network	McMaster University	Allison McGeer et al
Canada/ON-SB-04/2020	EPI_ISL_755744	Toronto Invasive Bacterial Diseases Network	McMaster University	Allison McGeer et al
Canada/ON-SB-06/2020	EPI_ISL_755745	Toronto Invasive Bacterial Diseases Network	McMaster University	Allison McGeer et al
Canada/ON-SB-07/2020	EPI_ISL_755746	Toronto Invasive Bacterial Diseases Network	McMaster University	Allison McGeer et al
Canada/ON-SB-08/2020	EPI_ISL_755747	Toronto Invasive Bacterial Diseases Network	McMaster University	Allison McGeer et al
Canada/ON-SB-09/2020	EPI_ISL_755748	Toronto Invasive Bacterial Diseases Network	McMaster University	Allison McGeer et al
Canada/ON-SB-10/2020	EPI_ISL_755749	Toronto Invasive Bacterial Diseases Network	McMaster University	Allison McGeer et al
Canada/ON-SB-11/2020	EPI_ISL_755750	Toronto Invasive Bacterial Diseases Network	McMaster University	Allison McGeer et al
Canada/ON-SB-12/2020	EPI_ISL_755751	Toronto Invasive Bacterial Diseases Network	McMaster University	Allison McGeer et al
Canada/ON-SLB3119/2020	EPI_ISL_717736	Kingston Health Sciences Centre and Queen's University	Ontario Institute for Cancer Research	Prameet M. Sheth et al
Canada/ON-SLB3131/2020	EPI_ISL_717748	Kingston Health Sciences Centre and Queen's University	Ontario Institute for Cancer Research	Prameet M. Sheth et al
Canada/ON-SLB3132/2020	EPI_ISL_717743	Kingston Health Sciences Centre and Queen's University	Ontario Institute for Cancer Research	Prameet M. Sheth et al
Canada/ON-SLB3141/2020	EPI_ISL_717758	Kingston Health Sciences Centre and Queen's University	Ontario Institute for Cancer Research	Prameet M. Sheth et al
Canada/ON-SLB3144/2020	EPI_ISL_717739	Kingston Health Sciences Centre and Queen's University	Ontario Institute for Cancer Research	Prameet M. Sheth et al
Canada/ON-UHTC_0042/2020	EPI_ISL_464041	Unity Health Toronto	Ontario Institute for Cancer Research	Ramzi Fattouh et al
Canada/ON-UHTC_0068/2020	EPI_ISL_464008	Unity Health Toronto	Ontario Institute for Cancer Research	Ramzi Fattouh et al
Canada/ON-UHTC_0074/2020	EPI_ISL_464062	Unity Health Toronto	Ontario Institute for Cancer Research	Ramzi Fattouh et al
Canada/ON-UHTC_0097/2020	EPI_ISL_526255	Unity Health Toronto	Ontario Institute for Cancer Research	Ramzi Fattouh et al
Canada/ON-UHTC_0102/2020	EPI_ISL_526258	Unity Health Toronto	Ontario Institute for Cancer Research	Ramzi Fattouh et al
Canada/ON-UHTC_0144/2020	EPI_ISL_526278	Unity Health Toronto	Ontario Institute for Cancer Research	Ramzi Fattouh et al
Canada/ON-UHTC_0339/2020	EPI_ISL_609815	Unity Health Toronto	Ontario Institute for Cancer Research	Ramzi Fattouh et al
Canada/ON-UHTC_0340/2020	EPI_ISL_609812	Unity Health Toronto	Ontario Institute for Cancer Research	Ramzi Fattouh et al
Canada/ON-UHTC_0347/2020	EPI_ISL_609814	Unity Health Toronto	Ontario Institute for Cancer Research	Ramzi Fattouh et al
Canada/ON-UHTC_0355/2020	EPI_ISL_609822	Unity Health Toronto	Ontario Institute for Cancer Research	Ramzi Fattouh et al
Canada/ON-UHTC_0356/2020	EPI_ISL_609811	Unity Health Toronto	Ontario Institute for Cancer Research	Ramzi Fattouh et al
Canada/ON-UHTC_0381/2020	EPI_ISL_698103	Unity Health Toronto	Ontario Institute for Cancer Research	Ramzi Fattouh et al
Canada/ON-UHTC_0386/2020	EPI_ISL_698102	Unity Health Toronto	Ontario Institute for Cancer Research	Ramzi Fattouh et al
Canada/ON-UHTC_0388/2020	EPI_ISL_698091	Unity Health Toronto	Ontario Institute for Cancer Research	Ramzi Fattouh et al
Canada/ON-UHTC-0170/2020	EPI_ISL_569977	Unity Health Toronto	Ontario Institute for Cancer Research	Ramzi Fattouh et al
Canada/ON-UHTC-0174/2020	EPI_ISL_569949	Unity Health Toronto	Ontario Institute for Cancer Research	Ramzi Fattouh et al
Canada/ON-UHTC-0204/2020	EPI_ISL_569956	Unity Health Toronto	Ontario Institute for Cancer Research	Ramzi Fattouh et al
Canada/ON-UHTC-0206/2020	EPI_ISL_569967	Unity Health Toronto	Ontario Institute for Cancer Research	Ramzi Fattouh et al
Canada/ON-UHTC-0209/2020	EPI_ISL_570010	Unity Health Toronto	Ontario Institute for Cancer Research	Ramzi Fattouh et al
Canada/ON-UHTC-0238/2020	EPI_ISL_570019	Unity Health Toronto	Ontario Institute for Cancer Research	Ramzi Fattouh et al
Canada/ON-UHTC-0257/2020	EPI_ISL_570004	Unity Health Toronto	Ontario Institute for Cancer Research	Ramzi Fattouh et al
Canada/ON-UHTC-0267/2020	EPI_ISL_569996	Unity Health Toronto	Ontario Institute for Cancer Research	Ramzi Fattouh et al
Canada/ON-UHTC-0277/2020	EPI_ISL_570003	Unity Health Toronto	Ontario Institute for Cancer Research	Ramzi Fattouh et al
Canada/ON-UHTC-0278/2020	EPI_ISL_570008	Unity Health Toronto	Ontario Institute for Cancer Research	Ramzi Fattouh et al
Canada/ON-UHTC-0286/2020	EPI_ISL_569987	Unity Health Toronto	Ontario Institute for Cancer Research	Ramzi Fattouh et al
Canada/QC_AA4/2020	EPI_ISL_476498	Laboratoire de microbiologie, Hopital de Verdun	Smith Laboratory, Centre de Recherche CHU Sainte-Justine	Martin Smith et al
Canada/QC_AH3/2020	EPI_ISL_515204	Laboratoire de microbiologie, Hopital de Verdun	Smith Laboratory, Centre de Recherche CHU Sainte-Justine	Martin Smith et al
Canada/QC_AJ5/2020	EPI_ISL_515208	Laboratoire de microbiologie, Hopital de Verdun	Smith Laboratory, Centre de Recherche CHU Sainte-Justine	Martin Smith et al
Canada/QC_AZ6/2020	EPI_ISL_515237	Laboratoire de microbiologie, Hopital de Verdun	Smith Laboratory, Centre de Recherche CHU Sainte-Justine	Martin Smith et al
Canada/QC-L00314539/2020	EPI_ISL_745260	CHUM-Site Glen-LAB Microbiologie	Laboratoire de santé publique du Québec	Sandrine Moreira et al
Canada/QC-LSPQ-L00228138/2020	EPI_ISL_535870	Centre Hospitalier Régional de Lanaudière	Laboratoire de santé publique du Québec	Sandrine Moreira et al
Canada/QC-LSPQ-L00233380/2020	EPI_ISL_536021	Hôpital Pierre-Boucher	Laboratoire de santé publique du Québec	Sandrine Moreira et al
Canada/QC-LSPQ-L00237886/2020	EPI_ISL_536198	Hôpital du Suroît	Laboratoire de santé publique du Québec	Sandrine Moreira et al
cat/Greece/2K/2020	EPI_ISL_717979	Laboratory of Microbiology and Infectious Diseases, Faculty of Veterinary Medicine, Aristotle University of Thessaloniki, University Campus, 541 24, Thessaloniki, Greece.	Laboratory of Biology, Department of Medicine, Democritus University of Thrace, Alexandroupolis, Greece	Dovrolis N. et al
Chile/AR-172172/2020	EPI_ISL_746499	Genetica Molecular and Subdepartamento de Virologia ISP Chile	Instituto de Salud Publica de Chile	Javier Tognarelli et al
Chile/AR-178998/2020	EPI_ISL_746500	Genetica Molecular and Subdepartamento de Virologia ISP Chile	Instituto de Salud Publica de Chile	Javier Tognarelli et al
Chile/AR-179001/2020	EPI_ISL_746481	Genetica Molecular and Subdepartamento de Virologia ISP Chile	Instituto de Salud Publica de Chile	Javier Tognarelli et al
Chile/AR-192896/2020	EPI_ISL_746501	Genetica Molecular and Subdepartamento de Virologia ISP Chile	Instituto de Salud Publica de Chile	Javier Tognarelli et al
Chile/AR-208475/2020	EPI_ISL_746503	Genetica Molecular and Subdepartamento de Virologia ISP Chile	Instituto de Salud Publica de Chile	Javier Tognarelli et al
Chile/AR-208476/2020	EPI_ISL_746504	Genetica Molecular and Subdepartamento de Virologia ISP Chile	Instituto de Salud Publica de Chile	Javier Tognarelli et al
Chile/AT-CMM-ATAC02/2020	EPI_ISL_626549	Laboratorio de Biología Molecular, Facultad de Medicina, Universidad de Atacama, Copiapo, Chile/ FONDAP CRG, Universidad Andrés Bello, Santiago, Chile	Center for Mathematical Modeling and Center for Genome Regulation. Santiago, Chile	Echeverría C et al
Chile/AT-CMM-ATAC07/2020	EPI_ISL_626553	Laboratorio de Biología Molecular, Facultad de Medicina, Universidad de Atacama, Copiapo, Chile/ FONDAP CRG, Universidad Andrés Bello, Santiago, Chile	Center for Mathematical Modeling and Center for Genome Regulation. Santiago, Chile	Echeverría C et al
Chile/AT-CMM-ATAC08/2020	EPI_ISL_626554	Laboratorio de Biología Molecular, Facultad de Medicina, Universidad de Atacama, Copiapo, Chile/ FONDAP CRG, Universidad Andrés Bello, Santiago, Chile	Center for Mathematical Modeling and Center for Genome Regulation. Santiago, Chile	Echeverría C et al
Chile/AT-CMM-ATAC09/2020	EPI_ISL_626555	Laboratorio de Biología Molecular, Facultad de Medicina, Universidad de Atacama, Copiapo, Chile/ FONDAP CRG, Universidad Andrés Bello, Santiago, Chile	Center for Mathematical Modeling and Center for Genome Regulation. Santiago, Chile	Echeverría C et al
Chile/AT-CMM-ATAC10/2020	EPI_ISL_626556	Laboratorio de Biología Molecular, Facultad de Medicina, Universidad de Atacama, Copiapo, Chile/ FONDAP CRG, Universidad Andrés Bello, Santiago, Chile	Center for Mathematical Modeling and Center for Genome Regulation. Santiago, Chile	Echeverría C et al
Chile/AT-CMM-ATAC13/2020	EPI_ISL_626559	Laboratorio de Biología Molecular, Facultad de Medicina, Universidad de Atacama, Copiapo, Chile/ FONDAP CRG, Universidad Andrés Bello, Santiago, Chile	Center for Mathematical Modeling and Center for Genome Regulation. Santiago, Chile	Echeverría C et al
Chile/AT-CMM-ATAC14/2020	EPI_ISL_626560	Laboratorio de Biología Molecular, Facultad de Medicina, Universidad de Atacama, Copiapo, Chile/ FONDAP CRG, Universidad Andrés Bello, Santiago, Chile	Center for Mathematical Modeling and Center for Genome Regulation. Santiago, Chile	Echeverría C et al
Chile/AT-CMM-ATAC15/2020	EPI_ISL_626561	Laboratorio de Biología Molecular, Facultad de Medicina, Universidad de Atacama, Copiapo, Chile/ FONDAP CRG, Universidad Andrés Bello, Santiago, Chile	Center for Mathematical Modeling and Center for Genome Regulation. Santiago, Chile	Echeverría C et al
Chile/AT-CMM-ATAC16/2020	EPI_ISL_626562	Laboratorio de Biología Molecular, Facultad de Medicina, Universidad de Atacama, Copiapo, Chile/ FONDAP CRG, Universidad Andrés Bello, Santiago, Chile	Center for Mathematical Modeling and Center for Genome Regulation. Santiago, Chile	Echeverría C et al
Chile/AT-CMM-ATAC18/2020	EPI_ISL_626563	Laboratorio de Biología Molecular, Facultad de Medicina, Universidad de Atacama, Copiapo, Chile/ FONDAP CRG, Universidad Andrés Bello, Santiago, Chile	Center for Mathematical Modeling and Center for Genome Regulation. Santiago, Chile	Echeverría C et al
Chile/BI-178219/2020	EPI_ISL_746509	Genetica Molecular and Subdepartamento de Virologia ISP Chile	Instituto de Salud Publica de Chile	Javier Tognarelli et al
Chile/BI-199848/2020	EPI_ISL_746514	Genetica Molecular and Subdepartamento de Virologia ISP Chile	Instituto de Salud Publica de Chile	Javier Tognarelli et al
Chile/BI-199849/2020	EPI_ISL_746515	Genetica Molecular and Subdepartamento de Virologia ISP Chile	Instituto de Salud Publica de Chile	Javier Tognarelli et al
Chile/BI-206420/2020	EPI_ISL_746519	Genetica Molecular and Subdepartamento de Virologia ISP Chile	Instituto de Salud Publica de Chile	Javier Tognarelli et al
Chile/LI-1-4/2020	EPI_ISL_755303	Laboratorio de Bioingeniería, Instituto de Ciencias de la Ingeniería, Universidad de O´Higgins	Center for Mathematical Modeling and Center for Genome Regulation. Santiago, Chile	M. Latorre et al
Chile/MA-194107-B/2020	EPI_ISL_746521	Genetica Molecular and Subdepartamento de Virologia ISP Chile	Instituto de Salud Publica de Chile	Javier Tognarelli et al
Chile/MA-194109-B/2020	EPI_ISL_746523	Genetica Molecular and Subdepartamento de Virologia ISP Chile	Instituto de Salud Publica de Chile	Javier Tognarelli et al
Chile/MA-194116-B/2020	EPI_ISL_746529	Genetica Molecular and Subdepartamento de Virologia ISP Chile	Instituto de Salud Publica de Chile	Javier Tognarelli et al
Chile/MA-212210/2020	EPI_ISL_746532	Genetica Molecular and Subdepartamento de Virologia ISP Chile	Instituto de Salud Publica de Chile	Javier Tognarelli et al
Chile/MA-212211/2020	EPI_ISL_746533	Genetica Molecular and Subdepartamento de Virologia ISP Chile	Instituto de Salud Publica de Chile	Javier Tognarelli et al
Chile/MA-212212/2020	EPI_ISL_746534	Genetica Molecular and Subdepartamento de Virologia ISP Chile	Instituto de Salud Publica de Chile	Javier Tognarelli et al
Chile/MA-212213/2020	EPI_ISL_746535	Genetica Molecular and Subdepartamento de Virologia ISP Chile	Instituto de Salud Publica de Chile	Javier Tognarelli et al
Chile/MA-CADIUMAG-1/2020	EPI_ISL_681673	Molecular Medicine Laboratory, University of Magallanes	Centro Asistencial Docente y de Investigacion, Universidad de Magallanes	Jorge González et al
Chile/MA-CADIUMAG-12/2020	EPI_ISL_681678	Molecular Medicine Laboratory, University of Magallanes	Centro Asistencial Docente y de Investigacion, Universidad de Magallanes	Jorge González et al
Chile/MA-CADIUMAG-17/2020	EPI_ISL_681683	Molecular Medicine Laboratory, University of Magallanes	Centro Asistencial Docente y de Investigacion, Universidad de Magallanes	Jorge González et al
Chile/MA-CADIUMAG-18/2020	EPI_ISL_681686	Molecular Medicine Laboratory, University of Magallanes	Centro Asistencial Docente y de Investigacion, Universidad de Magallanes	Jorge González et al
Chile/MA-CADIUMAG-22/2020	EPI_ISL_681687	Molecular Medicine Laboratory, University of Magallanes	Centro Asistencial Docente y de Investigacion, Universidad de Magallanes	Jorge González et al
Chile/MA-CADIUMAG-23/2020	EPI_ISL_681688	Molecular Medicine Laboratory, University of Magallanes	Centro Asistencial Docente y de Investigacion, Universidad de Magallanes	Jorge González et al
Chile/MA-CADIUMAG-27/2020	EPI_ISL_681692	Molecular Medicine Laboratory, University of Magallanes	Centro Asistencial Docente y de Investigacion, Universidad de Magallanes	Jorge González et al
Chile/MA-CADIUMAG-28/2020	EPI_ISL_681693	Molecular Medicine Laboratory, University of Magallanes	Centro Asistencial Docente y de Investigacion, Universidad de Magallanes	Jorge González et al
Chile/MA-CADIUMAG-31/2020	EPI_ISL_681696	Molecular Medicine Laboratory, University of Magallanes	Centro Asistencial Docente y de Investigacion, Universidad de Magallanes	Jorge González et al
Chile/MA-CADIUMAG-33/2020	EPI_ISL_681698	Molecular Medicine Laboratory, University of Magallanes	Centro Asistencial Docente y de Investigacion, Universidad de Magallanes	Jorge González et al
Chile/MA-CADIUMAG-35/2020	EPI_ISL_681700	Molecular Medicine Laboratory, University of Magallanes	Centro Asistencial Docente y de Investigacion, Universidad de Magallanes	Jorge González et al
Chile/MA-CADIUMAG-37/2020	EPI_ISL_681685	Molecular Medicine Laboratory, University of Magallanes	Centro Asistencial Docente y de Investigacion, Universidad de Magallanes	Jorge González et al
Chile/MA-CADIUMAG-38/2020	EPI_ISL_681684	Molecular Medicine Laboratory, University of Magallanes	Centro Asistencial Docente y de Investigacion, Universidad de Magallanes	Jorge González et al
Chile/MA-CADIUMAG-8/2020	EPI_ISL_681674	Molecular Medicine Laboratory, University of Magallanes	Centro Asistencial Docente y de Investigacion, Universidad de Magallanes	Jorge González et al
Chile/MA-CADIUMAG-9/2020	EPI_ISL_681675	Molecular Medicine Laboratory, University of Magallanes	Centro Asistencial Docente y de Investigacion, Universidad de Magallanes	Jorge González et al
Chile/MA-UMAG-Catg-19/2020	EPI_ISL_625680	Laboratory of Molecular Medicine, University of Magallanes	Centro Asistencial Docente y de Investigacion, Universidad de Magallanes	Jorge Gonzalez et al
Chile/MA-UMAG-Catg-21/2020	EPI_ISL_625677	Laboratory of Molecular Medicine, University of Magallanes	Centro Asistencial Docente y de Investigacion, Universidad de Magallanes	Jorge Gonzalez et al
Chile/MA-UMAG-Catg-5/2020	EPI_ISL_625673	Laboratory of Molecular Medicine, University of Magallanes	Centro Asistencial Docente y de Investigacion, Universidad de Magallanes	Jorge Gonzalez et al
Chile/NB-175519/2020	EPI_ISL_746536	Genetica Molecular and Subdepartamento de Virologia ISP Chile	Instituto de Salud Publica de Chile	Javier Tognarelli et al
Chile/NB-196353/2020	EPI_ISL_746539	Genetica Molecular and Subdepartamento de Virologia ISP Chile	Instituto de Salud Publica de Chile	Javier Tognarelli et al
Chile/NB-202524/2020	EPI_ISL_746541	Genetica Molecular and Subdepartamento de Virologia ISP Chile	Instituto de Salud Publica de Chile	Javier Tognarelli et al
Chile/NB-207885/2020	EPI_ISL_746544	Genetica Molecular and Subdepartamento de Virologia ISP Chile	Instituto de Salud Publica de Chile	Javier Tognarelli et al
Chile/RM-108736/2020	EPI_ISL_746547	Genetica Molecular and Subdepartamento de Virologia ISP Chile	Instituto de Salud Publica de Chile	Javier Tognarelli et al
Chile/RM-109139/2020	EPI_ISL_746551	Genetica Molecular and Subdepartamento de Virologia ISP Chile	Instituto de Salud Publica de Chile	Javier Tognarelli et al
Chile/RM-109231/2020	EPI_ISL_746553	Genetica Molecular and Subdepartamento de Virologia ISP Chile	Instituto de Salud Publica de Chile	Javier Tognarelli et al
Chile/RM-109587/2020	EPI_ISL_746559	Genetica Molecular and Subdepartamento de Virologia ISP Chile	Instituto de Salud Publica de Chile	Javier Tognarelli et al
Chile/RM-109602/2020	EPI_ISL_746561	Genetica Molecular and Subdepartamento de Virologia ISP Chile	Instituto de Salud Publica de Chile	Javier Tognarelli et al
Chile/RM-110525/2020	EPI_ISL_746564	Genetica Molecular and Subdepartamento de Virologia ISP Chile	Instituto de Salud Publica de Chile	Javier Tognarelli et al
Chile/RM-110750/2020	EPI_ISL_746565	Genetica Molecular and Subdepartamento de Virologia ISP Chile	Instituto de Salud Publica de Chile	Javier Tognarelli et al
Chile/RM-110804/2020	EPI_ISL_746567	Genetica Molecular and Subdepartamento de Virologia ISP Chile	Instituto de Salud Publica de Chile	Javier Tognarelli et al
Chile/RM-110884/2020	EPI_ISL_746571	Genetica Molecular and Subdepartamento de Virologia ISP Chile	Instituto de Salud Publica de Chile	Javier Tognarelli et al
Chile/RM-110919/2020	EPI_ISL_746574	Genetica Molecular and Subdepartamento de Virologia ISP Chile	Instituto de Salud Publica de Chile	Javier Tognarelli et al
Chile/RM-110962/2020	EPI_ISL_746575	Genetica Molecular and Subdepartamento de Virologia ISP Chile	Instituto de Salud Publica de Chile	Javier Tognarelli et al
Chile/RM-110966/2020	EPI_ISL_746576	Genetica Molecular and Subdepartamento de Virologia ISP Chile	Instituto de Salud Publica de Chile	Javier Tognarelli et al
Chile/RM-110968/2020	EPI_ISL_746577	Genetica Molecular and Subdepartamento de Virologia ISP Chile	Instituto de Salud Publica de Chile	Javier Tognarelli et al
Chile/RM-110983/2020	EPI_ISL_746579	Genetica Molecular and Subdepartamento de Virologia ISP Chile	Instituto de Salud Publica de Chile	Javier Tognarelli et al
Chile/RM-111206/2020	EPI_ISL_746581	Genetica Molecular and Subdepartamento de Virologia ISP Chile	Instituto de Salud Publica de Chile	Javier Tognarelli et al
Chile/RM-111216/2020	EPI_ISL_746583	Genetica Molecular and Subdepartamento de Virologia ISP Chile	Instituto de Salud Publica de Chile	Javier Tognarelli et al
Chile/RM-112466/2020	EPI_ISL_746584	Genetica Molecular and Subdepartamento de Virologia ISP Chile	Instituto de Salud Publica de Chile	Javier Tognarelli et al
Chile/RM-112467/2020	EPI_ISL_746585	Genetica Molecular and Subdepartamento de Virologia ISP Chile	Instituto de Salud Publica de Chile	Javier Tognarelli et al
Chile/RM-112634/2020	EPI_ISL_746586	Genetica Molecular and Subdepartamento de Virologia ISP Chile	Instituto de Salud Publica de Chile	Javier Tognarelli et al
Chile/RM-112635/2020	EPI_ISL_746587	Genetica Molecular and Subdepartamento de Virologia ISP Chile	Instituto de Salud Publica de Chile	Javier Tognarelli et al
Chile/RM-112637/2020	EPI_ISL_746588	Genetica Molecular and Subdepartamento de Virologia ISP Chile	Instituto de Salud Publica de Chile	Javier Tognarelli et al
Chile/RM-112760/2020	EPI_ISL_746589	Genetica Molecular and Subdepartamento de Virologia ISP Chile	Instituto de Salud Publica de Chile	Javier Tognarelli et al
Chile/RM-112763/2020	EPI_ISL_746590	Genetica Molecular and Subdepartamento de Virologia ISP Chile	Instituto de Salud Publica de Chile	Javier Tognarelli et al
Chile/RM-112769/2020	EPI_ISL_746591	Genetica Molecular and Subdepartamento de Virologia ISP Chile	Instituto de Salud Publica de Chile	Javier Tognarelli et al
Chile/RM-112773/2020	EPI_ISL_746592	Genetica Molecular and Subdepartamento de Virologia ISP Chile	Instituto de Salud Publica de Chile	Javier Tognarelli et al
Chile/RM-112777/2020	EPI_ISL_746593	Genetica Molecular and Subdepartamento de Virologia ISP Chile	Instituto de Salud Publica de Chile	Javier Tognarelli et al
Chile/RM-126528/2020	EPI_ISL_746594	Genetica Molecular and Subdepartamento de Virologia ISP Chile	Instituto de Salud Publica de Chile	Javier Tognarelli et al
Chile/RM-127405/2020	EPI_ISL_746598	Genetica Molecular and Subdepartamento de Virologia ISP Chile	Instituto de Salud Publica de Chile	Javier Tognarelli et al
Chile/RM-127525/2020	EPI_ISL_746600	Genetica Molecular and Subdepartamento de Virologia ISP Chile	Instituto de Salud Publica de Chile	Javier Tognarelli et al
Chile/RM-127562/2020	EPI_ISL_746601	Genetica Molecular and Subdepartamento de Virologia ISP Chile	Instituto de Salud Publica de Chile	Javier Tognarelli et al
Chile/RM-127633/2020	EPI_ISL_746606	Genetica Molecular and Subdepartamento de Virologia ISP Chile	Instituto de Salud Publica de Chile	Javier Tognarelli et al
Chile/RM-127636/2020	EPI_ISL_746607	Genetica Molecular and Subdepartamento de Virologia ISP Chile	Instituto de Salud Publica de Chile	Javier Tognarelli et al
Chile/RM-127644/2020	EPI_ISL_746608	Genetica Molecular and Subdepartamento de Virologia ISP Chile	Instituto de Salud Publica de Chile	Javier Tognarelli et al
Chile/RM-128039/2020	EPI_ISL_746613	Genetica Molecular and Subdepartamento de Virologia ISP Chile	Instituto de Salud Publica de Chile	Javier Tognarelli et al
Chile/RM-128084/2020	EPI_ISL_746615	Genetica Molecular and Subdepartamento de Virologia ISP Chile	Instituto de Salud Publica de Chile	Javier Tognarelli et al
Chile/RM-128531/2020	EPI_ISL_746619	Genetica Molecular and Subdepartamento de Virologia ISP Chile	Instituto de Salud Publica de Chile	Javier Tognarelli et al
Chile/RM-130924/2020	EPI_ISL_746623	Genetica Molecular and Subdepartamento de Virologia ISP Chile	Instituto de Salud Publica de Chile	Javier Tognarelli et al
Chile/RM-131478/2020	EPI_ISL_746485	Genetica Molecular and Subdepartamento de Virologia ISP Chile	Instituto de Salud Publica de Chile	Javier Tognarelli et al
Chile/RM-133091/2020	EPI_ISL_746629	Genetica Molecular and Subdepartamento de Virologia ISP Chile	Instituto de Salud Publica de Chile	Javier Tognarelli et al
Chile/RM-133191/2020	EPI_ISL_746632	Genetica Molecular and Subdepartamento de Virologia ISP Chile	Instituto de Salud Publica de Chile	Javier Tognarelli et al
Chile/RM-133240/2020	EPI_ISL_746633	Genetica Molecular and Subdepartamento de Virologia ISP Chile	Instituto de Salud Publica de Chile	Javier Tognarelli et al
Chile/RM-133558/2020	EPI_ISL_746636	Genetica Molecular and Subdepartamento de Virologia ISP Chile	Instituto de Salud Publica de Chile	Javier Tognarelli et al
Chile/RM-133562/2020	EPI_ISL_746637	Genetica Molecular and Subdepartamento de Virologia ISP Chile	Instituto de Salud Publica de Chile	Javier Tognarelli et al
Chile/RM-133746/2020	EPI_ISL_746640	Genetica Molecular and Subdepartamento de Virologia ISP Chile	Instituto de Salud Publica de Chile	Javier Tognarelli et al
Chile/RM-133831/2020	EPI_ISL_746641	Genetica Molecular and Subdepartamento de Virologia ISP Chile	Instituto de Salud Publica de Chile	Javier Tognarelli et al
Chile/RM-134034/2020	EPI_ISL_746642	Genetica Molecular and Subdepartamento de Virologia ISP Chile	Instituto de Salud Publica de Chile	Javier Tognarelli et al
Chile/RM-134067/2020	EPI_ISL_746643	Genetica Molecular and Subdepartamento de Virologia ISP Chile	Instituto de Salud Publica de Chile	Javier Tognarelli et al
Chile/RM-1405-124/2020	EPI_ISL_755304	Laboratorio de Virología, Centro de Biotecnología Acuícola, Universidad de Santiato de Chile	Center for Mathematical Modeling and Center for Genome Regulation. Santiago, Chile	A. Sandino et al
Chile/RM-146431/2020	EPI_ISL_746645	Genetica Molecular and Subdepartamento de Virologia ISP Chile	Instituto de Salud Publica de Chile	Javier Tognarelli et al
Chile/RM-146538/2020	EPI_ISL_746646	Genetica Molecular and Subdepartamento de Virologia ISP Chile	Instituto de Salud Publica de Chile	Javier Tognarelli et al
Chile/RM-150435/2020	EPI_ISL_746647	Genetica Molecular and Subdepartamento de Virologia ISP Chile	Instituto de Salud Publica de Chile	Javier Tognarelli et al
Chile/RM-152037/2020	EPI_ISL_746649	Genetica Molecular and Subdepartamento de Virologia ISP Chile	Instituto de Salud Publica de Chile	Javier Tognarelli et al
Chile/RM-153333/2020	EPI_ISL_746650	Genetica Molecular and Subdepartamento de Virologia ISP Chile	Instituto de Salud Publica de Chile	Javier Tognarelli et al
Chile/RM-153915/2020	EPI_ISL_746654	Genetica Molecular and Subdepartamento de Virologia ISP Chile	Instituto de Salud Publica de Chile	Javier Tognarelli et al
Chile/RM-154196/2020	EPI_ISL_746655	Genetica Molecular and Subdepartamento de Virologia ISP Chile	Instituto de Salud Publica de Chile	Javier Tognarelli et al
Chile/RM-155380/2020	EPI_ISL_746659	Genetica Molecular and Subdepartamento de Virologia ISP Chile	Instituto de Salud Publica de Chile	Javier Tognarelli et al
Chile/RM-155625/2020	EPI_ISL_746487	Genetica Molecular and Subdepartamento de Virologia ISP Chile	Instituto de Salud Publica de Chile	Javier Tognarelli et al
Chile/RM-157806/2020	EPI_ISL_746683	Genetica Molecular and Subdepartamento de Virologia ISP Chile	Instituto de Salud Publica de Chile	Javier Tognarelli et al
Chile/RM-163679/2020	EPI_ISL_746688	Genetica Molecular and Subdepartamento de Virologia ISP Chile	Instituto de Salud Publica de Chile	Javier Tognarelli et al
Chile/RM-163995/2020	EPI_ISL_746689	Genetica Molecular and Subdepartamento de Virologia ISP Chile	Instituto de Salud Publica de Chile	Javier Tognarelli et al
Chile/RM-169155/2020	EPI_ISL_746706	Genetica Molecular and Subdepartamento de Virologia ISP Chile	Instituto de Salud Publica de Chile	Javier Tognarelli et al
Chile/RM-170122/2020	EPI_ISL_746710	Genetica Molecular and Subdepartamento de Virologia ISP Chile	Instituto de Salud Publica de Chile	Javier Tognarelli et al
Chile/RM-170137/2020	EPI_ISL_746711	Genetica Molecular and Subdepartamento de Virologia ISP Chile	Instituto de Salud Publica de Chile	Javier Tognarelli et al
Chile/RM-170158/2020	EPI_ISL_746713	Genetica Molecular and Subdepartamento de Virologia ISP Chile	Instituto de Salud Publica de Chile	Javier Tognarelli et al
Chile/RM-170315/2020	EPI_ISL_746714	Genetica Molecular and Subdepartamento de Virologia ISP Chile	Instituto de Salud Publica de Chile	Javier Tognarelli et al
Chile/RM-170370/2020	EPI_ISL_746717	Genetica Molecular and Subdepartamento de Virologia ISP Chile	Instituto de Salud Publica de Chile	Javier Tognarelli et al
Chile/RM-170589/2020	EPI_ISL_746720	Genetica Molecular and Subdepartamento de Virologia ISP Chile	Instituto de Salud Publica de Chile	Javier Tognarelli et al
Chile/RM-170921/2020	EPI_ISL_746722	Genetica Molecular and Subdepartamento de Virologia ISP Chile	Instituto de Salud Publica de Chile	Javier Tognarelli et al
Chile/RM-170979/2020	EPI_ISL_746723	Genetica Molecular and Subdepartamento de Virologia ISP Chile	Instituto de Salud Publica de Chile	Javier Tognarelli et al
Chile/RM-170990/2020	EPI_ISL_746724	Genetica Molecular and Subdepartamento de Virologia ISP Chile	Instituto de Salud Publica de Chile	Javier Tognarelli et al
Chile/RM-171011/2020	EPI_ISL_746725	Genetica Molecular and Subdepartamento de Virologia ISP Chile	Instituto de Salud Publica de Chile	Javier Tognarelli et al
Chile/RM-171340/2020	EPI_ISL_746730	Genetica Molecular and Subdepartamento de Virologia ISP Chile	Instituto de Salud Publica de Chile	Javier Tognarelli et al
Chile/RM-183871/2020	EPI_ISL_746731	Genetica Molecular and Subdepartamento de Virologia ISP Chile	Instituto de Salud Publica de Chile	Javier Tognarelli et al
Chile/RM-185819/2020	EPI_ISL_746734	Genetica Molecular and Subdepartamento de Virologia ISP Chile	Instituto de Salud Publica de Chile	Javier Tognarelli et al
Chile/RM-185867/2020	EPI_ISL_746735	Genetica Molecular and Subdepartamento de Virologia ISP Chile	Instituto de Salud Publica de Chile	Javier Tognarelli et al
Chile/RM-189472/2020	EPI_ISL_746490	Genetica Molecular and Subdepartamento de Virologia ISP Chile	Instituto de Salud Publica de Chile	Javier Tognarelli et al
Chile/RM-190882/2020	EPI_ISL_746744	Genetica Molecular and Subdepartamento de Virologia ISP Chile	Instituto de Salud Publica de Chile	Javier Tognarelli et al
Chile/RM-191308/2020	EPI_ISL_746747	Genetica Molecular and Subdepartamento de Virologia ISP Chile	Instituto de Salud Publica de Chile	Javier Tognarelli et al
Chile/RM-192950/2020	EPI_ISL_746752	Genetica Molecular and Subdepartamento de Virologia ISP Chile	Instituto de Salud Publica de Chile	Javier Tognarelli et al
Chile/RM-193465/2020	EPI_ISL_746754	Genetica Molecular and Subdepartamento de Virologia ISP Chile	Instituto de Salud Publica de Chile	Javier Tognarelli et al
Chile/RM-203933/2020	EPI_ISL_746758	Genetica Molecular and Subdepartamento de Virologia ISP Chile	Instituto de Salud Publica de Chile	Javier Tognarelli et al
Chile/RM-203937/2020	EPI_ISL_746759	Genetica Molecular and Subdepartamento de Virologia ISP Chile	Instituto de Salud Publica de Chile	Javier Tognarelli et al
Chile/RM-204293/2020	EPI_ISL_746760	Genetica Molecular and Subdepartamento de Virologia ISP Chile	Instituto de Salud Publica de Chile	Javier Tognarelli et al
Chile/RM-206395/2020	EPI_ISL_746766	Genetica Molecular and Subdepartamento de Virologia ISP Chile	Instituto de Salud Publica de Chile	Javier Tognarelli et al
Chile/RM-207231/2020	EPI_ISL_746767	Genetica Molecular and Subdepartamento de Virologia ISP Chile	Instituto de Salud Publica de Chile	Javier Tognarelli et al
Chile/RM-72426/2020	EPI_ISL_746774	Genetica Molecular and Subdepartamento de Virologia ISP Chile	Instituto de Salud Publica de Chile	Javier Tognarelli et al
Chile/RM-72428/2020	EPI_ISL_746775	Genetica Molecular and Subdepartamento de Virologia ISP Chile	Instituto de Salud Publica de Chile	Javier Tognarelli et al
Chile/RM-72815/2020	EPI_ISL_746778	Genetica Molecular and Subdepartamento de Virologia ISP Chile	Instituto de Salud Publica de Chile	Javier Tognarelli et al
Chile/RM-72817/2020	EPI_ISL_746779	Genetica Molecular and Subdepartamento de Virologia ISP Chile	Instituto de Salud Publica de Chile	Javier Tognarelli et al
Chile/RM-72820/2020	EPI_ISL_746780	Genetica Molecular and Subdepartamento de Virologia ISP Chile	Instituto de Salud Publica de Chile	Javier Tognarelli et al
Chile/RM-72821/2020	EPI_ISL_746781	Genetica Molecular and Subdepartamento de Virologia ISP Chile	Instituto de Salud Publica de Chile	Javier Tognarelli et al
Chile/RM-72843/2020	EPI_ISL_746782	Genetica Molecular and Subdepartamento de Virologia ISP Chile	Instituto de Salud Publica de Chile	Javier Tognarelli et al
Chile/RM-72846/2020	EPI_ISL_746783	Genetica Molecular and Subdepartamento de Virologia ISP Chile	Instituto de Salud Publica de Chile	Javier Tognarelli et al
Chile/RM-72850/2020	EPI_ISL_746784	Genetica Molecular and Subdepartamento de Virologia ISP Chile	Instituto de Salud Publica de Chile	Javier Tognarelli et al
Chile/RM-72851/2020	EPI_ISL_746785	Genetica Molecular and Subdepartamento de Virologia ISP Chile	Instituto de Salud Publica de Chile	Javier Tognarelli et al
Chile/RM-72852/2020	EPI_ISL_746786	Genetica Molecular and Subdepartamento de Virologia ISP Chile	Instituto de Salud Publica de Chile	Javier Tognarelli et al
Chile/RM-73219/2020	EPI_ISL_746787	Genetica Molecular and Subdepartamento de Virologia ISP Chile	Instituto de Salud Publica de Chile	Javier Tognarelli et al
Chile/RM-73246/2020	EPI_ISL_746788	Genetica Molecular and Subdepartamento de Virologia ISP Chile	Instituto de Salud Publica de Chile	Javier Tognarelli et al
Chile/RM-73253/2020	EPI_ISL_746789	Genetica Molecular and Subdepartamento de Virologia ISP Chile	Instituto de Salud Publica de Chile	Javier Tognarelli et al
Chile/RM-73254/2020	EPI_ISL_746790	Genetica Molecular and Subdepartamento de Virologia ISP Chile	Instituto de Salud Publica de Chile	Javier Tognarelli et al
Chile/RM-73255/2020	EPI_ISL_746791	Genetica Molecular and Subdepartamento de Virologia ISP Chile	Instituto de Salud Publica de Chile	Javier Tognarelli et al
Chile/RM-82462/2020	EPI_ISL_746493	Genetica Molecular and Subdepartamento de Virologia ISP Chile	Instituto de Salud Publica de Chile	Javier Tognarelli et al
Chile/RM-82478/2020	EPI_ISL_746792	Genetica Molecular and Subdepartamento de Virologia ISP Chile	Instituto de Salud Publica de Chile	Javier Tognarelli et al
Chile/RM-82488/2020	EPI_ISL_746793	Genetica Molecular and Subdepartamento de Virologia ISP Chile	Instituto de Salud Publica de Chile	Javier Tognarelli et al
Chile/RM-82489/2020	EPI_ISL_746482	Genetica Molecular and Subdepartamento de Virologia ISP Chile	Instituto de Salud Publica de Chile	Javier Tognarelli et al
Chile/RM-82495/2020	EPI_ISL_746794	Genetica Molecular and Subdepartamento de Virologia ISP Chile	Instituto de Salud Publica de Chile	Javier Tognarelli et al
Chile/RM-83539/2020	EPI_ISL_746795	Genetica Molecular and Subdepartamento de Virologia ISP Chile	Instituto de Salud Publica de Chile	Javier Tognarelli et al
Chile/RM-83540/2020	EPI_ISL_746796	Genetica Molecular and Subdepartamento de Virologia ISP Chile	Instituto de Salud Publica de Chile	Javier Tognarelli et al
Chile/RM-83548/2020	EPI_ISL_746797	Genetica Molecular and Subdepartamento de Virologia ISP Chile	Instituto de Salud Publica de Chile	Javier Tognarelli et al
Chile/RM-83553/2020	EPI_ISL_746798	Genetica Molecular and Subdepartamento de Virologia ISP Chile	Instituto de Salud Publica de Chile	Javier Tognarelli et al
Chile/RM-83568/2020	EPI_ISL_746799	Genetica Molecular and Subdepartamento de Virologia ISP Chile	Instituto de Salud Publica de Chile	Javier Tognarelli et al
Chile/RM-83613/2020	EPI_ISL_746800	Genetica Molecular and Subdepartamento de Virologia ISP Chile	Instituto de Salud Publica de Chile	Javier Tognarelli et al
Chile/RM-84213/2020	EPI_ISL_746801	Genetica Molecular and Subdepartamento de Virologia ISP Chile	Instituto de Salud Publica de Chile	Javier Tognarelli et al
Chile/RM-84393/2020	EPI_ISL_746802	Genetica Molecular and Subdepartamento de Virologia ISP Chile	Instituto de Salud Publica de Chile	Javier Tognarelli et al
Chile/RM-84488/2020	EPI_ISL_746805	Genetica Molecular and Subdepartamento de Virologia ISP Chile	Instituto de Salud Publica de Chile	Javier Tognarelli et al
Chile/RM-84569/2020	EPI_ISL_746807	Genetica Molecular and Subdepartamento de Virologia ISP Chile	Instituto de Salud Publica de Chile	Javier Tognarelli et al
Chile/RM-84641/2020	EPI_ISL_746808	Genetica Molecular and Subdepartamento de Virologia ISP Chile	Instituto de Salud Publica de Chile	Javier Tognarelli et al
Chile/RM-84921/2020	EPI_ISL_746809	Genetica Molecular and Subdepartamento de Virologia ISP Chile	Instituto de Salud Publica de Chile	Javier Tognarelli et al
Chile/RM-84953/2020	EPI_ISL_746810	Genetica Molecular and Subdepartamento de Virologia ISP Chile	Instituto de Salud Publica de Chile	Javier Tognarelli et al
Chile/RM-85089/2020	EPI_ISL_746811	Genetica Molecular and Subdepartamento de Virologia ISP Chile	Instituto de Salud Publica de Chile	Javier Tognarelli et al
Chile/RM-85457/2020	EPI_ISL_746813	Genetica Molecular and Subdepartamento de Virologia ISP Chile	Instituto de Salud Publica de Chile	Javier Tognarelli et al
Chile/RM-85695/2020	EPI_ISL_746814	Genetica Molecular and Subdepartamento de Virologia ISP Chile	Instituto de Salud Publica de Chile	Javier Tognarelli et al
Chile/RM-86748-TC1/2020	EPI_ISL_746815	Genetica Molecular and Subdepartamento de Virologia ISP Chile	Instituto de Salud Publica de Chile	Javier Tognarelli et al
Chile/RM-87391-TC1/2020	EPI_ISL_746816	Genetica Molecular and Subdepartamento de Virologia ISP Chile	Instituto de Salud Publica de Chile	Javier Tognarelli et al
Chile/RM-87410-TC1/2020	EPI_ISL_746817	Genetica Molecular and Subdepartamento de Virologia ISP Chile	Instituto de Salud Publica de Chile	Javier Tognarelli et al
Chile/RM-87464-TC1/2020	EPI_ISL_746818	Genetica Molecular and Subdepartamento de Virologia ISP Chile	Instituto de Salud Publica de Chile	Javier Tognarelli et al
Chile/RM-87471-TC1/2020	EPI_ISL_746819	Genetica Molecular and Subdepartamento de Virologia ISP Chile	Instituto de Salud Publica de Chile	Javier Tognarelli et al
Chile/RM-87477-TC1/2020	EPI_ISL_746820	Genetica Molecular and Subdepartamento de Virologia ISP Chile	Instituto de Salud Publica de Chile	Javier Tognarelli et al
Chile/RM-87637-TC1/2020	EPI_ISL_746822	Genetica Molecular and Subdepartamento de Virologia ISP Chile	Instituto de Salud Publica de Chile	Javier Tognarelli et al
Chile/RM-88024-TC1/2020	EPI_ISL_746823	Genetica Molecular and Subdepartamento de Virologia ISP Chile	Instituto de Salud Publica de Chile	Javier Tognarelli et al
Chile/RM-88139-TC1/2020	EPI_ISL_746824	Genetica Molecular and Subdepartamento de Virologia ISP Chile	Instituto de Salud Publica de Chile	Javier Tognarelli et al
Chile/RM-CMM-0007M/2020	EPI_ISL_629020	Centro de Biotecnología Vegetal, Universidad Andrés Bello, Center for Genome Regulation	Center for Mathematical Modeling and Center for Genome Regulation. Santiago, Chile	Bastias M et al
Chile/RM-CMM-0039M/2020	EPI_ISL_629017	Centro de Biotecnología Vegetal, Universidad Andrés Bello, Center for Genome Regulation	Center for Mathematical Modeling and Center for Genome Regulation. Santiago, Chile	Bastias M et al
Chile/RM-CMM-0089M/2020	EPI_ISL_629021	Centro de Biotecnología Vegetal, Universidad Andrés Bello, Center for Genome Regulation	Center for Mathematical Modeling and Center for Genome Regulation. Santiago, Chile	Bastias M et al
Chile/RM-CMM-0096M/2020	EPI_ISL_629022	Centro de Biotecnología Vegetal, Universidad Andrés Bello, Center for Genome Regulation	Center for Mathematical Modeling and Center for Genome Regulation. Santiago, Chile	Bastias M et al
Chile/RM-CMM-0166M/2020	EPI_ISL_629012	Centro de Biotecnología Vegetal, Universidad Andrés Bello, Center for Genome Regulation	Center for Mathematical Modeling and Center for Genome Regulation. Santiago, Chile	Bastias M et al
Chile/RM-CMM-A2P533884024/2020	EPI_ISL_591533	Laboratorio de Infectologia y virologia molecular	Center for Mathematical Modeling and Center for Genome Regulation. Santiago, Chile	Valiente F et al
Chile/RM-CMM-A5P533884002/2020	EPI_ISL_591534	Laboratorio de Infectologia y virologia molecular	Center for Mathematical Modeling and Center for Genome Regulation. Santiago, Chile	Valiente F et al
Chile/RM-CMM-ADC1858/2020	EPI_ISL_591528	Medicina Norte U Chile - Servicio Medico Legal	Center for Mathematical Modeling and Center for Genome Regulation. Santiago, Chile	Gaggero A et al
Chile/RM-CMM-ADF564K_42/2020	EPI_ISL_591520	Programa de Virología, Facultad de Medicina UC	Center for Mathematical Modeling and Center for Genome Regulation. Santiago, Chile	Gaggero A et al
Chile/RM-CMM-ADF564K_9/2020	EPI_ISL_591519	Programa de Virología, Facultad de Medicina UC	Center for Mathematical Modeling and Center for Genome Regulation. Santiago, Chile	Gaggero A et al
Chile/RM-CMM-ARP6337/2020	EPI_ISL_591521	Programa de Virología, Facultad de Medicina UC	Center for Mathematical Modeling and Center for Genome Regulation. Santiago, Chile	Gaggero A et al
Chile/RM-CMM-EDB244K/2020	EPI_ISL_591530	Medicina Norte U Chile - Servicio Medico Legal	Center for Mathematical Modeling and Center for Genome Regulation. Santiago, Chile	Gaggero A et al
Chile/RM-CMM-HRG4342/2020	EPI_ISL_591526	Medicina Norte U Chile - Servicio Medico Legal	Center for Mathematical Modeling and Center for Genome Regulation. Santiago, Chile	Gaggero A et al
Chile/RM-CMM-IN233883987/2020	EPI_ISL_591531	Laboratorio de Infectologia y virologia molecular	Center for Mathematical Modeling and Center for Genome Regulation. Santiago, Chile	Valiente F et al
Chile/RM-CMM-IN533883977/2020	EPI_ISL_591532	Laboratorio de Infectologia y virologia molecular	Center for Mathematical Modeling and Center for Genome Regulation. Santiago, Chile	Valiente F et al
Chile/RM-CMM-LRF3924/2020	EPI_ISL_591522	Medicina Norte U Chile - Servicio Medico Legal	Center for Mathematical Modeling and Center for Genome Regulation. Santiago, Chile	Gaggero A et al
Chile/RM-CMM-MCD9529/2020	EPI_ISL_591529	Medicina Norte U Chile - Servicio Medico Legal	Center for Mathematical Modeling and Center for Genome Regulation. Santiago, Chile	Gaggero A et al
Chile/RM-CMM-MMB0372/2020	EPI_ISL_591525	Medicina Norte U Chile - Servicio Medico Legal	Center for Mathematical Modeling and Center for Genome Regulation. Santiago, Chile	Gaggero A et al
Chile/RM-CMM-NA4204/2020	EPI_ISL_591523	Medicina Norte U Chile - Servicio Medico Legal	Center for Mathematical Modeling and Center for Genome Regulation. Santiago, Chile	Gaggero A et al
Chile/RM-MSHS-RSV7306/2020	EPI_ISL_591524	Medicina Norte U Chile - Servicio Medico Legal	Center for Mathematical Modeling and Center for Genome Regulation. Santiago, Chile	Gaggero A et al
Colombia/AMA-INS-103039/2020	EPI_ISL_456144	Instituto Nacional de Salud - Unidad de Secuenciación y Análisis Genómico	Instituto Nacional de Salud, Universidad Cooperativa de Colombia, Instituto Alexander von Humboldt, Imperial College-London, London School of Hygiene & Tropical Medicine	Katherine Laiton-Donato et al
Colombia/AMA-INS-105161/2020	EPI_ISL_526933	Instituto Nacional de Salud, Bogotá, Colombia	Instituto Nacional de Salud, Bogotá, Colombia	Katherine Laiton-Donato et al
Colombia/AMA-INS-106856/2020	EPI_ISL_526932	Instituto Nacional de Salud, Bogotá, Colombia	Instituto Nacional de Salud, Bogotá, Colombia	Katherine Laiton-Donato et al
Colombia/AMA-INS-109363/2020	EPI_ISL_526949	Instituto Nacional de Salud, Bogotá, Colombia	Instituto Nacional de Salud, Bogotá, Colombia	Katherine Laiton-Donato et al
Colombia/ANT-INS-01/2020	EPI_ISL_653756	Instituto Nacional de Salud, Bogotá, Colombia	Instituto Nacional de Salud, Bogotá, Colombia	Katherine Laiton-Donato et al
Colombia/ANT-INS-02/2020	EPI_ISL_653748	Instituto Nacional de Salud, Bogotá, Colombia	Instituto Nacional de Salud, Bogotá, Colombia	Katherine Laiton-Donato et al
Colombia/ANT-INS-103235/2020	EPI_ISL_739680	Instituto Nacional de Salud, Bogotá, Colombia	Instituto Nacional de Salud, Bogotá, Colombia	Katherine Laiton-Donato et al
Colombia/ANT-INS-103236/2020	EPI_ISL_739675	Instituto Nacional de Salud, Bogotá, Colombia	Instituto Nacional de Salud, Bogotá, Colombia	Katherine Laiton-Donato et al
Colombia/ANT-INS-103237/2020	EPI_ISL_739674	Instituto Nacional de Salud, Bogotá, Colombia	Instituto Nacional de Salud, Bogotá, Colombia	Katherine Laiton-Donato et al
Colombia/ANT-INS-103238/2020	EPI_ISL_739677	Instituto Nacional de Salud, Bogotá, Colombia	Instituto Nacional de Salud, Bogotá, Colombia	Katherine Laiton-Donato et al
Colombia/ANT-INS-103573/2020	EPI_ISL_739676	Instituto Nacional de Salud, Bogotá, Colombia	Instituto Nacional de Salud, Bogotá, Colombia	Katherine Laiton-Donato et al
Colombia/ANT-INS-5/2020	EPI_ISL_653758	Instituto Nacional de Salud, Bogotá, Colombia	Instituto Nacional de Salud, Bogotá, Colombia	Katherine Laiton-Donato et al
Colombia/ATL-INS-01/2020	EPI_ISL_653761	Instituto Nacional de Salud, Bogotá, Colombia	Instituto Nacional de Salud, Bogotá, Colombia	Katherine Laiton-Donato et al
Colombia/ATL-INS-04/2020	EPI_ISL_653759	Instituto Nacional de Salud, Bogotá, Colombia	Instituto Nacional de Salud, Bogotá, Colombia	Katherine Laiton-Donato et al
Colombia/ATL-INS-06/2020	EPI_ISL_653757	Instituto Nacional de Salud, Bogotá, Colombia	Instituto Nacional de Salud, Bogotá, Colombia	Katherine Laiton-Donato et al
Colombia/ATL-INS-07/2020	EPI_ISL_653760	Instituto Nacional de Salud, Bogotá, Colombia	Instituto Nacional de Salud, Bogotá, Colombia	Katherine Laiton-Donato et al
Colombia/ATL-INS-10/2020	EPI_ISL_653762	Instituto Nacional de Salud, Bogotá, Colombia	Instituto Nacional de Salud, Bogotá, Colombia	Katherine Laiton-Donato et al
Colombia/CAQ-INS-003003/2020	EPI_ISL_739672	Instituto Nacional de Salud, Bogotá, Colombia	Instituto Nacional de Salud, Bogotá, Colombia	Katherine Laiton-Donato et al
Colombia/DC-INS-027/2020	EPI_ISL_526969	Instituto Nacional de Salud, Bogotá, Colombia	Instituto Nacional de Salud, Bogotá, Colombia	Katherine Laiton-Donato et al
Colombia/DC-INS-05-07/2020	EPI_ISL_526974	Instituto Nacional de Salud, Bogotá, Colombia	Instituto Nacional de Salud, Bogotá, Colombia	Katherine Laiton-Donato et al
Colombia/DC-INS-197/2020	EPI_ISL_526971	Instituto Nacional de Salud, Bogotá, Colombia	Instituto Nacional de Salud, Bogotá, Colombia	Katherine Laiton-Donato et al
Colombia/DC-INS-2553/2020	EPI_ISL_653745	Instituto Nacional de Salud, Bogotá, Colombia	Instituto Nacional de Salud, Bogotá, Colombia	Katherine Laiton-Donato et al
Colombia/DC-INS-2624/2020	EPI_ISL_653746	Instituto Nacional de Salud, Bogotá, Colombia	Instituto Nacional de Salud, Bogotá, Colombia	Katherine Laiton-Donato et al
Colombia/DC-INS-2640/2020	EPI_ISL_653747	Instituto Nacional de Salud, Bogotá, Colombia	Instituto Nacional de Salud, Bogotá, Colombia	Katherine Laiton-Donato et al
Colombia/DC-INS-289/2020	EPI_ISL_526967	Instituto Nacional de Salud, Bogotá, Colombia	Instituto Nacional de Salud, Bogotá, Colombia	Katherine Laiton-Donato et al
Colombia/DC-INS-3334/2020	EPI_ISL_653754	Instituto Nacional de Salud, Bogotá, Colombia	Instituto Nacional de Salud, Bogotá, Colombia	Katherine Laiton-Donato et al
Colombia/DC-INS-3569/2020	EPI_ISL_653755	Instituto Nacional de Salud, Bogotá, Colombia	Instituto Nacional de Salud, Bogotá, Colombia	Katherine Laiton-Donato et al
Colombia/DC-INS-4283/2020	EPI_ISL_739671	Instituto Nacional de Salud, Bogotá, Colombia	Instituto Nacional de Salud, Bogotá, Colombia	Katherine Laiton-Donato et al
Colombia/DC-INS-4301/2020	EPI_ISL_739673	Instituto Nacional de Salud, Bogotá, Colombia	Instituto Nacional de Salud, Bogotá, Colombia	Katherine Laiton-Donato et al
Colombia/INS-CUN-AG2/2020	EPI_ISL_526958	Instituto Nacional de Salud, Bogotá, Colombia	Instituto Nacional de Salud, Bogotá, Colombia	Katherine Laiton-Donato et al
Colombia/MET-INS-103258/2020	EPI_ISL_526953	Instituto Nacional de Salud, Bogotá, Colombia	Instituto Nacional de Salud, Bogotá, Colombia	Katherine Laiton-Donato et al
Colombia/NAR-INS-103313/2020	EPI_ISL_526956	Instituto Nacional de Salud, Bogotá, Colombia	Instituto Nacional de Salud, Bogotá, Colombia	Katherine Laiton-Donato et al
Colombia/SAN-INS-0904/2020	EPI_ISL_739663	Instituto Nacional de Salud, Bogotá, Colombia	Instituto Nacional de Salud, Bogotá, Colombia	Katherine Laiton-Donato et al
Colombia/SAN-INS-94514/2020	EPI_ISL_456156	Instituto Nacional de Salud - Unidad de Secuenciación y Análisis Genómico	Instituto Nacional de Salud, Universidad Cooperativa de Colombia, Instituto Alexander von Humboldt, Imperial College-London, London School of Hygiene & Tropical Medicine	Katherine Laiton-Donato et al
CostaRica/INC-0074/2020	EPI_ISL_527742	Centro Nacional De Rehabilitacion Humberto Araya Rojas (Cenare)	Inciensa, Instituto Costarricense de Investigación y Enseñanza en Nutrición y Salud	Francisco Duarte et al
CostaRica/INC-0080/2020	EPI_ISL_527748	Area De Salud Corredores	Inciensa, Instituto Costarricense de Investigación y Enseñanza en Nutrición y Salud	Francisco Duarte et al
CostaRica/INC-0083/2020	EPI_ISL_527751	Area De Salud Corredores	Inciensa, Instituto Costarricense de Investigación y Enseñanza en Nutrición y Salud	Francisco Duarte et al
CostaRica/INC-0086/2020	EPI_ISL_527754	Hospital San Vicente De Paul	Inciensa, Instituto Costarricense de Investigación y Enseñanza en Nutrición y Salud	Francisco Duarte et al
CostaRica/INC-0102/2020	EPI_ISL_682243	HOSPITAL SAN JUAN DE DIOS	Inciensa, Instituto Costarricense de Investigación y Enseñanza en Nutrición y Salud	Francisco Duarte et al
CostaRica/INC-0105/2020	EPI_ISL_682246	HOSPITAL SAN JUAN DE DIOS	Inciensa, Instituto Costarricense de Investigación y Enseñanza en Nutrición y Salud	Francisco Duarte et al
CostaRica/INC-0110/2020	EPI_ISL_682250	AREA DE SALUD ESCAZU (COOPESANA)	Inciensa, Instituto Costarricense de Investigación y Enseñanza en Nutrición y Salud	Francisco Duarte et al
CostaRica/INC-0118/2020	EPI_ISL_682257	HOSPITAL SAN JUAN DE DIOS	Inciensa, Instituto Costarricense de Investigación y Enseñanza en Nutrición y Salud	Francisco Duarte et al
CostaRica/INC-0119/2020	EPI_ISL_682258	AREA DE SALUD ALAJUELA NORTE - CLINICA DR. MARCIAL RODRIGUEZ	Inciensa, Instituto Costarricense de Investigación y Enseñanza en Nutrición y Salud	Francisco Duarte et al
CostaRica/INC-0120/2020	EPI_ISL_682259	AREA DE SALUD ALAJUELA NORTE - CLINICA DR. MARCIAL RODRIGUEZ	Inciensa, Instituto Costarricense de Investigación y Enseñanza en Nutrición y Salud	Francisco Duarte et al
CostaRica/INC-0122/2020	EPI_ISL_682261	TAMIZAJE COMUNITARIO- PASO CANOAS	Inciensa, Instituto Costarricense de Investigación y Enseñanza en Nutrición y Salud	Francisco Duarte et al
CostaRica/INC-0124/2020	EPI_ISL_682263	HOSPITAL SAN JUAN DE DIOS	Inciensa, Instituto Costarricense de Investigación y Enseñanza en Nutrición y Salud	Francisco Duarte et al
CostaRica/INC-0125/2020	EPI_ISL_682264	HOSPITAL SAN JUAN DE DIOS	Inciensa, Instituto Costarricense de Investigación y Enseñanza en Nutrición y Salud	Francisco Duarte et al
CostaRica/INC-0128/2020	EPI_ISL_682267	HOSPITAL SAN JUAN DE DIOS	Inciensa, Instituto Costarricense de Investigación y Enseñanza en Nutrición y Salud	Francisco Duarte et al
CostaRica/INC-0130/2020	EPI_ISL_682269	HOSPITAL SAN JUAN DE DIOS	Inciensa, Instituto Costarricense de Investigación y Enseñanza en Nutrición y Salud	Francisco Duarte et al
CostaRica/INC-0135/2020	EPI_ISL_682273	HOSPITAL SAN JUAN DE DIOS	Inciensa, Instituto Costarricense de Investigación y Enseñanza en Nutrición y Salud	Francisco Duarte et al
CostaRica/INC-0136/2020	EPI_ISL_682274	HOSPITAL SAN JUAN DE DIOS	Inciensa, Instituto Costarricense de Investigación y Enseñanza en Nutrición y Salud	Francisco Duarte et al
CostaRica/INC-0137/2020	EPI_ISL_682275	LABORATORIOS LABIN	Inciensa, Instituto Costarricense de Investigación y Enseñanza en Nutrición y Salud	Francisco Duarte et al
CostaRica/INC-0138/2020	EPI_ISL_682276	LABORATORIOS LABIN	Inciensa, Instituto Costarricense de Investigación y Enseñanza en Nutrición y Salud	Francisco Duarte et al
CostaRica/INC-0139/2020	EPI_ISL_682277	LABORATORIOS LABIN	Inciensa, Instituto Costarricense de Investigación y Enseñanza en Nutrición y Salud	Francisco Duarte et al
CostaRica/INC-0141/2020	EPI_ISL_770010	Area De Salud Escazu (Coopesana)	Inciensa, Instituto Costarricense de Investigación y Enseñanza en Nutrición y Salud	Francisco Duarte et al
CostaRica/INC-0142/2020	EPI_ISL_770006	Hle - Asociacion Hogar De Ancianos De Palmar Sur De Osa	Inciensa, Instituto Costarricense de Investigación y Enseñanza en Nutrición y Salud	Francisco Duarte et al
CostaRica/INC-0143/2020	EPI_ISL_769993	Area De Salud El Guarco	Inciensa, Instituto Costarricense de Investigación y Enseñanza en Nutrición y Salud	Francisco Duarte et al
CostaRica/INC-0144/2020	EPI_ISL_769990	Hospital Dr. Rafael A. Calderon Guardia	Inciensa, Instituto Costarricense de Investigación y Enseñanza en Nutrición y Salud	Francisco Duarte et al
CostaRica/INC-0145/2020	EPI_ISL_770011	Area De Salud Coronado	Inciensa, Instituto Costarricense de Investigación y Enseñanza en Nutrición y Salud	Francisco Duarte et al
CostaRica/INC-0146/2020	EPI_ISL_769994	Area De Salud Catedral Noreste	Inciensa, Instituto Costarricense de Investigación y Enseñanza en Nutrición y Salud	Francisco Duarte et al
CostaRica/INC-0147/2020	EPI_ISL_770028	Hospital Dr. Raul Blanco Cervantes	Inciensa, Instituto Costarricense de Investigación y Enseñanza en Nutrición y Salud	Francisco Duarte et al
CostaRica/INC-0148/2020	EPI_ISL_769991	Laboratorio Clinico Labin	Inciensa, Instituto Costarricense de Investigación y Enseñanza en Nutrición y Salud	Francisco Duarte et al
CostaRica/INC-0149/2020	EPI_ISL_770012	Area De Salud Coronado	Inciensa, Instituto Costarricense de Investigación y Enseñanza en Nutrición y Salud	Francisco Duarte et al
CostaRica/INC-0150/2020	EPI_ISL_770013	Hle - Asilos De Ancianos	Inciensa, Instituto Costarricense de Investigación y Enseñanza en Nutrición y Salud	Francisco Duarte et al
CostaRica/INC-0151/2020	EPI_ISL_770014	Area De Salud Curridabat 2	Inciensa, Instituto Costarricense de Investigación y Enseñanza en Nutrición y Salud	Francisco Duarte et al
CostaRica/INC-0152/2020	EPI_ISL_770031	Hle-Asociacion De Atencion Integral Del Anciano San Cayetano	Inciensa, Instituto Costarricense de Investigación y Enseñanza en Nutrición y Salud	Francisco Duarte et al
CostaRica/INC-0153/2020	EPI_ISL_770032	Hle-Asociacion De Atencion Integral Del Anciano San Cayetano	Inciensa, Instituto Costarricense de Investigación y Enseñanza en Nutrición y Salud	Francisco Duarte et al
CostaRica/INC-0155/2020	EPI_ISL_769992	Hospital Metropolitano	Inciensa, Instituto Costarricense de Investigación y Enseñanza en Nutrición y Salud	Francisco Duarte et al
CostaRica/INC-0156/2020	EPI_ISL_770027	Area De Salud La Cruz	Inciensa, Instituto Costarricense de Investigación y Enseñanza en Nutrición y Salud	Francisco Duarte et al
CostaRica/INC-0157/2020	EPI_ISL_770007	Area De Salud San Rafael	Inciensa, Instituto Costarricense de Investigación y Enseñanza en Nutrición y Salud	Francisco Duarte et al
CostaRica/INC-0158/2020	EPI_ISL_770000	Area De Salud La Cruz	Inciensa, Instituto Costarricense de Investigación y Enseñanza en Nutrición y Salud	Francisco Duarte et al
CostaRica/INC-0159/2020	EPI_ISL_770004	Clinica Biblica	Inciensa, Instituto Costarricense de Investigación y Enseñanza en Nutrición y Salud	Francisco Duarte et al
CostaRica/INC-0160/2020	EPI_ISL_770001	Area De Salud La Cruz	Inciensa, Instituto Costarricense de Investigación y Enseñanza en Nutrición y Salud	Francisco Duarte et al
CostaRica/INC-0161/2020	EPI_ISL_770002	Area De Salud La Cruz	Inciensa, Instituto Costarricense de Investigación y Enseñanza en Nutrición y Salud	Francisco Duarte et al
CostaRica/INC-0162/2020	EPI_ISL_769987	Laboratorio Clinico Labin	Inciensa, Instituto Costarricense de Investigación y Enseñanza en Nutrición y Salud	Francisco Duarte et al
CostaRica/INC-0163/2020	EPI_ISL_769996	Area De Salud San Juan-San Diego-Concepcion 2	Inciensa, Instituto Costarricense de Investigación y Enseñanza en Nutrición y Salud	Francisco Duarte et al
CostaRica/INC-0164/2020	EPI_ISL_770015	Area De Salud San Francisco-San Antonio (Coopesana)	Inciensa, Instituto Costarricense de Investigación y Enseñanza en Nutrición y Salud	Francisco Duarte et al
CostaRica/INC-0165/2020	EPI_ISL_770025	Area De Salud San Juan-San Diego-Concepcion 2	Inciensa, Instituto Costarricense de Investigación y Enseñanza en Nutrición y Salud	Francisco Duarte et al
CostaRica/INC-0166/2020	EPI_ISL_770016	Area De Salud Goicoechea 2 - Clinica Dr. Jimenez Nuñez	Inciensa, Instituto Costarricense de Investigación y Enseñanza en Nutrición y Salud	Francisco Duarte et al
CostaRica/INC-0167/2020	EPI_ISL_770017	Area De Salud Perez Zeledon	Inciensa, Instituto Costarricense de Investigación y Enseñanza en Nutrición y Salud	Francisco Duarte et al
CostaRica/INC-0168/2020	EPI_ISL_770008	Area De Salud Corredores	Inciensa, Instituto Costarricense de Investigación y Enseñanza en Nutrición y Salud	Francisco Duarte et al
CostaRica/INC-0169/2020	EPI_ISL_770018	Laboratorio Cenahce	Inciensa, Instituto Costarricense de Investigación y Enseñanza en Nutrición y Salud	Francisco Duarte et al
CostaRica/INC-0170/2020	EPI_ISL_770019	Laboratorio Cenahce	Inciensa, Instituto Costarricense de Investigación y Enseñanza en Nutrición y Salud	Francisco Duarte et al
CostaRica/INC-0172/2020	EPI_ISL_769997	Area De Salud Catedral Noreste	Inciensa, Instituto Costarricense de Investigación y Enseñanza en Nutrición y Salud	Francisco Duarte et al
CostaRica/INC-0174/2020	EPI_ISL_769998	Area De Salud Catedral Noreste	Inciensa, Instituto Costarricense de Investigación y Enseñanza en Nutrición y Salud	Francisco Duarte et al
CostaRica/INC-0175/2020	EPI_ISL_770030	Area De Salud Buenos Aires	Inciensa, Instituto Costarricense de Investigación y Enseñanza en Nutrición y Salud	Francisco Duarte et al
CostaRica/INC-0176/2020	EPI_ISL_769989	Area De Salud San Francisco-San Antonio (Coopesana)	Inciensa, Instituto Costarricense de Investigación y Enseñanza en Nutrición y Salud	Francisco Duarte et al
CostaRica/INC-0177/2020	EPI_ISL_770020	Area De Salud Goicoechea 2 - Clinica Dr. Jimenez Nuñez	Inciensa, Instituto Costarricense de Investigación y Enseñanza en Nutrición y Salud	Francisco Duarte et al
CostaRica/INC-0178/2020	EPI_ISL_769988	Area De Salud San Francisco-San Antonio (Coopesana)	Inciensa, Instituto Costarricense de Investigación y Enseñanza en Nutrición y Salud	Francisco Duarte et al
CostaRica/INC-0181/2020	EPI_ISL_770021	Area De Salud Catedral Noreste	Inciensa, Instituto Costarricense de Investigación y Enseñanza en Nutrición y Salud	Francisco Duarte et al
CostaRica/INC-0182/2020	EPI_ISL_769986	Area De Salud Catedral Noreste	Inciensa, Instituto Costarricense de Investigación y Enseñanza en Nutrición y Salud	Francisco Duarte et al
CostaRica/INC-0183/2020	EPI_ISL_770022	Area De Salud Perez Zeledon	Inciensa, Instituto Costarricense de Investigación y Enseñanza en Nutrición y Salud	Francisco Duarte et al
CostaRica/INC-0184/2020	EPI_ISL_770023	Area De Salud San Francisco-San Antonio (Coopesana)	Inciensa, Instituto Costarricense de Investigación y Enseñanza en Nutrición y Salud	Francisco Duarte et al
CostaRica/INC-0185/2020	EPI_ISL_770005	Area De Salud Moravia	Inciensa, Instituto Costarricense de Investigación y Enseñanza en Nutrición y Salud	Francisco Duarte et al
CostaRica/INC-0186/2020	EPI_ISL_769999	Area De Salud Paraiso-Cervantes	Inciensa, Instituto Costarricense de Investigación y Enseñanza en Nutrición y Salud	Francisco Duarte et al
CotedIvoire/BKE0117/2020	EPI_ISL_614354	Molecular diagnostic unit for viral haemorrhagic fevers and emerging viruses, Bouaké CHU Laboratory	Project group Epidemology of Highly Pathogenic Microorganisms, Robert Koch-Institute	Chantal Akoua-Koffi et al
CotedIvoire/BKE0189/2020	EPI_ISL_614360	Molecular diagnostic unit for viral haemorrhagic fevers and emerging viruses, Bouaké CHU Laboratory	Project group Epidemology of Highly Pathogenic Microorganisms, Robert Koch-Institute	Chantal Akoua-Koffi et al
CotedIvoire/BKE0248/2020	EPI_ISL_614365	Molecular diagnostic unit for viral haemorrhagic fevers and emerging viruses, Bouaké CHU Laboratory	Project group Epidemology of Highly Pathogenic Microorganisms, Robert Koch-Institute	Chantal Akoua-Koffi et al
CotedIvoire/BKE0286/2020	EPI_ISL_614370	Molecular diagnostic unit for viral haemorrhagic fevers and emerging viruses, Bouaké CHU Laboratory	Project group Epidemology of Highly Pathogenic Microorganisms, Robert Koch-Institute	Chantal Akoua-Koffi et al
CotedIvoire/BKE0349/2020	EPI_ISL_681832	Molecular diagnostic unit for viral haemorrhagic fevers and emerging viruses, Bouaké CHU Laboratory	Project group Epidemology of Highly Pathogenic Microorganisms, Robert Koch-Institute	Chantal Akoua-Koffi et al
CotedIvoire/BKE0447/2020	EPI_ISL_681837	Molecular diagnostic unit for viral haemorrhagic fevers and emerging viruses, Bouaké CHU Laboratory	Project group Epidemology of Highly Pathogenic Microorganisms, Robert Koch-Institute	Chantal Akoua-Koffi et al
CotedIvoire/BKE0631/2020	EPI_ISL_614379	Molecular diagnostic unit for viral haemorrhagic fevers and emerging viruses, Bouaké CHU Laboratory	Project group Epidemology of Highly Pathogenic Microorganisms, Robert Koch-Institute	Chantal Akoua-Koffi et al
CotedIvoire/BKE0700/2020	EPI_ISL_614381	Molecular diagnostic unit for viral haemorrhagic fevers and emerging viruses, Bouaké CHU Laboratory	Project group Epidemology of Highly Pathogenic Microorganisms, Robert Koch-Institute	Chantal Akoua-Koffi et al
Crimea/RII-MH2936S/2020	EPI_ISL_733077	HELIX LLC	WHO National Influenza Centre Russian Federation	Andrey Komissarov et al
Crimea/RII-MH2937S/2020	EPI_ISL_733078	HELIX LLC	WHO National Influenza Centre Russian Federation	Andrey Komissarov et al
Crimea/RII-MH3437S/2020	EPI_ISL_733151	HELIX LLC	WHO National Influenza Centre Russian Federation	Andrey Komissarov et al
Crimea/RII-MH9286S/2020	EPI_ISL_733433	HELIX LLC	WHO National Influenza Centre Russian Federation	Andrey Komissarov et al
Crimea/RII-MH9362S/2020	EPI_ISL_733452	HELIX LLC	WHO National Influenza Centre Russian Federation	Andrey Komissarov et al
Croatia/Zagreb-1/2020	EPI_ISL_710574	University Hospital Dubrava	Ruđer Boškovic Institute; Forensic Science Centre Ivan Vučetić; University of Zagreb Faculty of Science	Robert Belužić et al
Croatia/Zagreb-14/2020	EPI_ISL_710555	University Hospital Dubrava	Ruđer Boškovic Institute; Forensic Science Centre Ivan Vučetić; University of Zagreb Faculty of Science	Robert Belužić et al
Croatia/Zagreb-17/2020	EPI_ISL_710561	University Hospital Dubrava	Ruđer Boškovic Institute; Forensic Science Centre Ivan Vučetić; University of Zagreb Faculty of Science	Robert Belužić et al
Croatia/Zagreb-22/2020	EPI_ISL_710570	University Hospital Dubrava	Ruđer Boškovic Institute; Forensic Science Centre Ivan Vučetić; University of Zagreb Faculty of Science	Robert Belužić et al
Croatia/Zagreb-23/2020	EPI_ISL_710564	University Hospital Dubrava	Ruđer Boškovic Institute; Forensic Science Centre Ivan Vučetić; University of Zagreb Faculty of Science	Robert Belužić et al
Croatia/Zagreb-27/2020	EPI_ISL_710547	Sestre Milosrdnice University Hospital Center	Ruđer Boškovic Institute; Forensic Science Centre Ivan Vučetić; University of Zagreb Faculty of Science	Robert Belužić et al
Croatia/Zagreb-8/2020	EPI_ISL_710572	University Hospital Dubrava	Ruđer Boškovic Institute; Forensic Science Centre Ivan Vučetić; University of Zagreb Faculty of Science	Robert Belužić et al
CzechRepublic/IAB_17/2020	EPI_ISL_426892	Motol University Hospital	Institute of Applied Biotechnologies a.s.	Petr Brož et al
CzechRepublic/NRL_10178/2020	EPI_ISL_626624	The National Institute of Public Health	State Veterinary Institute Prague	Nagy et al
CzechRepublic/NRL_10181/2020	EPI_ISL_626625	The National Institute of Public Health	State Veterinary Institute Prague	Nagy et al
CzechRepublic/NRL_10348/2020	EPI_ISL_736998	The National Institute of Public Health	State Veterinary Institute Prague	Nagy et al
CzechRepublic/NRL_10362/2020	EPI_ISL_736999	The National Institute of Public Health	State Veterinary Institute Prague	Nagy et al
CzechRepublic/NRL_10374/2020	EPI_ISL_737000	The National Institute of Public Health	State Veterinary Institute Prague	Nagy et al
CzechRepublic/NRL_10386/2020	EPI_ISL_737001	The National Institute of Public Health	State Veterinary Institute Prague	Nagy et al
CzechRepublic/NRL_10398/2020	EPI_ISL_737002	The National Institute of Public Health	State Veterinary Institute Prague	Nagy et al
CzechRepublic/NRL_10405/2020	EPI_ISL_737003	The National Institute of Public Health	State Veterinary Institute Prague	Nagy et al
CzechRepublic/NRL_10406/2020	EPI_ISL_737004	The National Institute of Public Health	State Veterinary Institute Prague	Nagy et al
CzechRepublic/NRL_10410/2020	EPI_ISL_737005	The National Institute of Public Health	State Veterinary Institute Prague	Nagy et al
CzechRepublic/NRL_10411/2020	EPI_ISL_737006	The National Institute of Public Health	State Veterinary Institute Prague	Nagy et al
CzechRepublic/NRL_10416/2020	EPI_ISL_737007	The National Institute of Public Health	State Veterinary Institute Prague	Nagy et al
CzechRepublic/NRL_10417/2020	EPI_ISL_737008	The National Institute of Public Health	State Veterinary Institute Prague	Nagy et al
CzechRepublic/NRL_10418/2020	EPI_ISL_737009	The National Institute of Public Health	State Veterinary Institute Prague	Nagy et al
CzechRepublic/NRL_10419/2020	EPI_ISL_737010	The National Institute of Public Health	State Veterinary Institute Prague	Nagy et al
CzechRepublic/NRL_10420/2020	EPI_ISL_737011	The National Institute of Public Health	State Veterinary Institute Prague	Nagy et al
CzechRepublic/NRL_10421/2020	EPI_ISL_737012	The National Institute of Public Health	State Veterinary Institute Prague	Nagy et al
CzechRepublic/NRL_10472/2020	EPI_ISL_737013	The National Institute of Public Health	State Veterinary Institute Prague	Nagy et al
CzechRepublic/NRL_10490/2020	EPI_ISL_737033	The National Institute of Public Health	State Veterinary Institute Prague	Nagy et al
CzechRepublic/NRL_10533/2020	EPI_ISL_737029	The National Institute of Public Health	State Veterinary Institute Prague	Nagy et al
CzechRepublic/NRL_10569/2020	EPI_ISL_737030	The National Institute of Public Health	State Veterinary Institute Prague	Nagy et al
CzechRepublic/NRL_10571/2020	EPI_ISL_737028	The National Institute of Public Health	State Veterinary Institute Prague	Nagy et al
CzechRepublic/NRL_10593/2020	EPI_ISL_737031	The National Institute of Public Health	State Veterinary Institute Prague	Nagy et al
CzechRepublic/NRL_10594/2020	EPI_ISL_737032	The National Institute of Public Health	State Veterinary Institute Prague	Nagy et al
CzechRepublic/NRL_10749/2020	EPI_ISL_737014	The National Institute of Public Health	State Veterinary Institute Prague	Nagy et al
CzechRepublic/NRL_10750/2020	EPI_ISL_737015	The National Institute of Public Health	State Veterinary Institute Prague	Nagy et al
CzechRepublic/NRL_10804/2020	EPI_ISL_737016	The National Institute of Public Health	State Veterinary Institute Prague	Nagy et al
CzechRepublic/NRL_10875/2020	EPI_ISL_737017	The National Institute of Public Health	State Veterinary Institute Prague	Nagy et al
CzechRepublic/NRL_10882/2020	EPI_ISL_737018	The National Institute of Public Health	State Veterinary Institute Prague	Nagy et al
CzechRepublic/NRL_10885/2020	EPI_ISL_737022	The National Institute of Public Health	State Veterinary Institute Prague	Nagy et al
CzechRepublic/NRL_10888/2020	EPI_ISL_737023	The National Institute of Public Health	State Veterinary Institute Prague	Nagy et al
CzechRepublic/NRL_10908/2020	EPI_ISL_737019	The National Institute of Public Health	State Veterinary Institute Prague	Nagy et al
CzechRepublic/NRL_10961/2020	EPI_ISL_737020	The National Institute of Public Health	State Veterinary Institute Prague	Nagy et al
CzechRepublic/NRL_10980/2020	EPI_ISL_737021	The National Institute of Public Health	State Veterinary Institute Prague	Nagy et al
CzechRepublic/NRL_10981/2020	EPI_ISL_737024	The National Institute of Public Health	State Veterinary Institute Prague	Nagy et al
CzechRepublic/NRL_10985/2020	EPI_ISL_737025	The National Institute of Public Health	State Veterinary Institute Prague	Nagy et al
CzechRepublic/NRL_11016/2020	EPI_ISL_737026	The National Institute of Public Health	State Veterinary Institute Prague	Nagy et al
CzechRepublic/NRL_11017/2020	EPI_ISL_737027	The National Institute of Public Health	State Veterinary Institute Prague	Nagy et al
CzechRepublic/NRL_6846-23/2020	EPI_ISL_626570	The National Institute of Public Health	State Veterinary Institute Prague	Nagy et al
CzechRepublic/NRL_7000/2020	EPI_ISL_541082	The National Institute of Public Health	State Veterinary Institute Prague	Nagy et al
CzechRepublic/NRL_7918/2020	EPI_ISL_545954	The National Institute of Public Health	State Veterinary Institute Prague	Nagy et al
CzechRepublic/NRL_7953/2020	EPI_ISL_577626	The National Institute of Public Health	State Veterinary Institute Prague	Nagy et al
CzechRepublic/NRL_8458/2020	EPI_ISL_577634	The National Institute of Public Health	State Veterinary Institute Prague	Nagy et al
CzechRepublic/NRL_8459/2020	EPI_ISL_577635	The National Institute of Public Health	State Veterinary Institute Prague	Nagy et al
CzechRepublic/NRL_8461/2020	EPI_ISL_577637	The National Institute of Public Health	State Veterinary Institute Prague	Nagy et al
CzechRepublic/NRL_8779/2020	EPI_ISL_626574	The National Institute of Public Health	State Veterinary Institute Prague	Nagy et al
CzechRepublic/NRL_8798/2020	EPI_ISL_626575	The National Institute of Public Health	State Veterinary Institute Prague	Nagy et al
CzechRepublic/NRL_8814/2020	EPI_ISL_626576	The National Institute of Public Health	State Veterinary Institute Prague	Nagy et al
CzechRepublic/NRL_8884/2020	EPI_ISL_626577	The National Institute of Public Health	State Veterinary Institute Prague	Nagy et al
CzechRepublic/NRL_8923/2020	EPI_ISL_626578	The National Institute of Public Health	State Veterinary Institute Prague	Nagy et al
CzechRepublic/NRL_8927/2020	EPI_ISL_626579	The National Institute of Public Health	State Veterinary Institute Prague	Nagy et al
CzechRepublic/NRL_8972-1/2020	EPI_ISL_626580	The National Institute of Public Health	State Veterinary Institute Prague	Nagy et al
CzechRepublic/NRL_8972-2/2020	EPI_ISL_626581	The National Institute of Public Health	State Veterinary Institute Prague	Nagy et al
CzechRepublic/NRL_8972-3/2020	EPI_ISL_626582	The National Institute of Public Health	State Veterinary Institute Prague	Nagy et al
CzechRepublic/NRL_9075/2020	EPI_ISL_626585	The National Institute of Public Health	State Veterinary Institute Prague	Nagy et al
CzechRepublic/NRL_9179-4/2020	EPI_ISL_626572	The National Institute of Public Health	State Veterinary Institute Prague	Nagy et al
CzechRepublic/NRL_9179-5/2020	EPI_ISL_626573	The National Institute of Public Health	State Veterinary Institute Prague	Nagy et al
CzechRepublic/NRL_9329/2020	EPI_ISL_626586	The National Institute of Public Health	State Veterinary Institute Prague	Nagy et al
CzechRepublic/NRL_9384/2020	EPI_ISL_626587	The National Institute of Public Health	State Veterinary Institute Prague	Nagy et al
CzechRepublic/NRL_9429/2020	EPI_ISL_626588	The National Institute of Public Health	State Veterinary Institute Prague	Nagy et al
CzechRepublic/NRL_9448/2020	EPI_ISL_626589	The National Institute of Public Health	State Veterinary Institute Prague	Nagy et al
CzechRepublic/NRL_9505/2020	EPI_ISL_626590	The National Institute of Public Health	State Veterinary Institute Prague	Nagy et al
CzechRepublic/NRL_9604/2020	EPI_ISL_626591	The National Institute of Public Health	State Veterinary Institute Prague	Nagy et al
CzechRepublic/NRL_9630/2020	EPI_ISL_626592	The National Institute of Public Health	State Veterinary Institute Prague	Nagy et al
CzechRepublic/NRL_9642/2020	EPI_ISL_626594	The National Institute of Public Health	State Veterinary Institute Prague	Nagy et al
CzechRepublic/NRL_9654/2020	EPI_ISL_626595	The National Institute of Public Health	State Veterinary Institute Prague	Nagy et al
CzechRepublic/NRL_9663/2020	EPI_ISL_626596	The National Institute of Public Health	State Veterinary Institute Prague	Nagy et al
CzechRepublic/NRL_9672/2020	EPI_ISL_626597	The National Institute of Public Health	State Veterinary Institute Prague	Nagy et al
CzechRepublic/NRL_9673/2020	EPI_ISL_626598	The National Institute of Public Health	State Veterinary Institute Prague	Nagy et al
CzechRepublic/NRL_9677/2020	EPI_ISL_626599	The National Institute of Public Health	State Veterinary Institute Prague	Nagy et al
CzechRepublic/NRL_9678/2020	EPI_ISL_626600	The National Institute of Public Health	State Veterinary Institute Prague	Nagy et al
CzechRepublic/NRL_9679/2020	EPI_ISL_626601	The National Institute of Public Health	State Veterinary Institute Prague	Nagy et al
CzechRepublic/NRL_9681/2020	EPI_ISL_626602	The National Institute of Public Health	State Veterinary Institute Prague	Nagy et al
CzechRepublic/NRL_9682/2020	EPI_ISL_626603	The National Institute of Public Health	State Veterinary Institute Prague	Nagy et al
CzechRepublic/NRL_9703/2020	EPI_ISL_626604	The National Institute of Public Health	State Veterinary Institute Prague	Nagy et al
CzechRepublic/NRL_9713/2020	EPI_ISL_626605	The National Institute of Public Health	State Veterinary Institute Prague	Nagy et al
CzechRepublic/NRL_9743/2020	EPI_ISL_626606	The National Institute of Public Health	State Veterinary Institute Prague	Nagy et al
CzechRepublic/NRL_9818/2020	EPI_ISL_626607	The National Institute of Public Health	State Veterinary Institute Prague	Nagy et al
CzechRepublic/NRL_9837/2020	EPI_ISL_626608	The National Institute of Public Health	State Veterinary Institute Prague	Nagy et al
CzechRepublic/NRL_9840/2020	EPI_ISL_626609	The National Institute of Public Health	State Veterinary Institute Prague	Nagy et al
CzechRepublic/NRL_9875/2020	EPI_ISL_626610	The National Institute of Public Health	State Veterinary Institute Prague	Nagy et al
CzechRepublic/NRL_9880/2020	EPI_ISL_626611	The National Institute of Public Health	State Veterinary Institute Prague	Nagy et al
CzechRepublic/NRL_9881/2020	EPI_ISL_626612	The National Institute of Public Health	State Veterinary Institute Prague	Nagy et al
CzechRepublic/NRL_9882/2020	EPI_ISL_626613	The National Institute of Public Health	State Veterinary Institute Prague	Nagy et al
CzechRepublic/NRL_9883/2020	EPI_ISL_626614	The National Institute of Public Health	State Veterinary Institute Prague	Nagy et al
CzechRepublic/NRL_9885/2020	EPI_ISL_626615	The National Institute of Public Health	State Veterinary Institute Prague	Nagy et al
CzechRepublic/NRL_9887/2020	EPI_ISL_626616	The National Institute of Public Health	State Veterinary Institute Prague	Nagy et al
CzechRepublic/NRL_9888/2020	EPI_ISL_626617	The National Institute of Public Health	State Veterinary Institute Prague	Nagy et al
CzechRepublic/NRL_9889/2020	EPI_ISL_626618	The National Institute of Public Health	State Veterinary Institute Prague	Nagy et al
CzechRepublic/NRL_9891/2020	EPI_ISL_626619	The National Institute of Public Health	State Veterinary Institute Prague	Nagy et al
CzechRepublic/NRL_9893/2020	EPI_ISL_626620	The National Institute of Public Health	State Veterinary Institute Prague	Nagy et al
CzechRepublic/NRL_9894/2020	EPI_ISL_626621	The National Institute of Public Health	State Veterinary Institute Prague	Nagy et al
CzechRepublic/NRL_9899/2020	EPI_ISL_626622	The National Institute of Public Health	State Veterinary Institute Prague	Nagy et al
CzechRepublic/NRL_9903/2020	EPI_ISL_626623	The National Institute of Public Health	State Veterinary Institute Prague	Nagy et al
CzechRepublic/NRL-10015/2020	EPI_ISL_660561	The National Institute of Public Health	State Veterinary Institute Prague	Nagy et al
CzechRepublic/NRL-10020/2020	EPI_ISL_660562	The National Institute of Public Health	State Veterinary Institute Prague	Nagy et al
CzechRepublic/NRL-10056/2020	EPI_ISL_660579	The National Institute of Public Health	State Veterinary Institute Prague	Nagy et al
CzechRepublic/NRL-10066/2020	EPI_ISL_660598	The National Institute of Public Health	State Veterinary Institute Prague	Nagy et al
CzechRepublic/NRL-10088/2020	EPI_ISL_660581	The National Institute of Public Health	State Veterinary Institute Prague	Nagy et al
CzechRepublic/NRL-10092/2020	EPI_ISL_660570	The National Institute of Public Health	State Veterinary Institute Prague	Nagy et al
CzechRepublic/NRL-10114/2020	EPI_ISL_660567	The National Institute of Public Health	State Veterinary Institute Prague	Nagy et al
CzechRepublic/NRL-10121/2020	EPI_ISL_660584	The National Institute of Public Health	State Veterinary Institute Prague	Nagy et al
CzechRepublic/NRL-10126/2020	EPI_ISL_660569	The National Institute of Public Health	State Veterinary Institute Prague	Nagy et al
CzechRepublic/NRL-10143/2020	EPI_ISL_660577	The National Institute of Public Health	State Veterinary Institute Prague	Nagy et al
CzechRepublic/NRL-10145/2020	EPI_ISL_660571	The National Institute of Public Health	State Veterinary Institute Prague	Nagy et al
CzechRepublic/NRL-10151/2020	EPI_ISL_660585	The National Institute of Public Health	State Veterinary Institute Prague	Nagy et al
CzechRepublic/NRL-10176/2020	EPI_ISL_660566	The National Institute of Public Health	State Veterinary Institute Prague	Nagy et al
CzechRepublic/NRL-10197/2020	EPI_ISL_660572	The National Institute of Public Health	State Veterinary Institute Prague	Nagy et al
CzechRepublic/NRL-10207/2020	EPI_ISL_660573	The National Institute of Public Health	State Veterinary Institute Prague	Nagy et al
CzechRepublic/NRL-10208/2020	EPI_ISL_660583	The National Institute of Public Health	State Veterinary Institute Prague	Nagy et al
CzechRepublic/NRL-10213/2020	EPI_ISL_660586	The National Institute of Public Health	State Veterinary Institute Prague	Nagy et al
CzechRepublic/NRL-10218/2020	EPI_ISL_660587	The National Institute of Public Health	State Veterinary Institute Prague	Nagy et al
CzechRepublic/NRL-10225/2020	EPI_ISL_660588	The National Institute of Public Health	State Veterinary Institute Prague	Nagy et al
CzechRepublic/NRL-10227/2020	EPI_ISL_660580	The National Institute of Public Health	State Veterinary Institute Prague	Nagy et al
CzechRepublic/NRL-10233/2020	EPI_ISL_660553	The National Institute of Public Health	State Veterinary Institute Prague	Nagy et al
CzechRepublic/NRL-10242/2020	EPI_ISL_660556	The National Institute of Public Health	State Veterinary Institute Prague	Nagy et al
CzechRepublic/NRL-10244/2020	EPI_ISL_660591	The National Institute of Public Health	State Veterinary Institute Prague	Nagy et al
CzechRepublic/NRL-10247/2020	EPI_ISL_660592	The National Institute of Public Health	State Veterinary Institute Prague	Nagy et al
CzechRepublic/NRL-10269/2020	EPI_ISL_660578	The National Institute of Public Health	State Veterinary Institute Prague	Nagy et al
CzechRepublic/NRL-10273/2020	EPI_ISL_660595	The National Institute of Public Health	State Veterinary Institute Prague	Nagy et al
CzechRepublic/NRL-10281/2020	EPI_ISL_660555	The National Institute of Public Health	State Veterinary Institute Prague	Nagy et al
CzechRepublic/NRL-10288/2020	EPI_ISL_660557	The National Institute of Public Health	State Veterinary Institute Prague	Nagy et al
CzechRepublic/NRL-10294/2020	EPI_ISL_660568	The National Institute of Public Health	State Veterinary Institute Prague	Nagy et al
CzechRepublic/NRL-10295/2020	EPI_ISL_660565	The National Institute of Public Health	State Veterinary Institute Prague	Nagy et al
CzechRepublic/NRL-10317/2020	EPI_ISL_660563	The National Institute of Public Health	State Veterinary Institute Prague	Nagy et al
CzechRepublic/NRL-10324/2020	EPI_ISL_660593	The National Institute of Public Health	State Veterinary Institute Prague	Nagy et al
CzechRepublic/NRL-10326/2020	EPI_ISL_660594	The National Institute of Public Health	State Veterinary Institute Prague	Nagy et al
CzechRepublic/NRL-10328/2020	EPI_ISL_660576	The National Institute of Public Health	State Veterinary Institute Prague	Nagy et al
CzechRepublic/NRL-10330/2020	EPI_ISL_660575	The National Institute of Public Health	State Veterinary Institute Prague	Nagy et al
CzechRepublic/NRL-10336/2020	EPI_ISL_660574	The National Institute of Public Health	State Veterinary Institute Prague	Nagy et al
CzechRepublic/NRL-10473/2020	EPI_ISL_693664	The National Institute of Public Health	State Veterinary Institute Prague	Nagy et al
CzechRepublic/NRL-10483/2020	EPI_ISL_693660	The National Institute of Public Health	State Veterinary Institute Prague	Nagy et al
CzechRepublic/NRL-10487/2020	EPI_ISL_693687	The National Institute of Public Health	State Veterinary Institute Prague	Nagy et al
CzechRepublic/NRL-10503/2020	EPI_ISL_693673	The National Institute of Public Health	State Veterinary Institute Prague	Nagy et al
CzechRepublic/NRL-10515/2020	EPI_ISL_693683	The National Institute of Public Health	State Veterinary Institute Prague	Nagy et al
CzechRepublic/NRL-10549/2020	EPI_ISL_693681	The National Institute of Public Health	State Veterinary Institute Prague	Nagy et al
CzechRepublic/NRL-10552/2020	EPI_ISL_693670	The National Institute of Public Health	State Veterinary Institute Prague	Nagy et al
CzechRepublic/NRL-10560/2020	EPI_ISL_693667	The National Institute of Public Health	State Veterinary Institute Prague	Nagy et al
CzechRepublic/NRL-10565/2020	EPI_ISL_693676	The National Institute of Public Health	State Veterinary Institute Prague	Nagy et al
CzechRepublic/NRL-10582/2020	EPI_ISL_693671	The National Institute of Public Health	State Veterinary Institute Prague	Nagy et al
CzechRepublic/NRL-10598/2020	EPI_ISL_693680	The National Institute of Public Health	State Veterinary Institute Prague	Nagy et al
CzechRepublic/NRL-10645/2020	EPI_ISL_693679	The National Institute of Public Health	State Veterinary Institute Prague	Nagy et al
CzechRepublic/NRL-10676/2020	EPI_ISL_693686	The National Institute of Public Health	State Veterinary Institute Prague	Nagy et al
CzechRepublic/NRL-10710/2020	EPI_ISL_693682	The National Institute of Public Health	State Veterinary Institute Prague	Nagy et al
CzechRepublic/NRL-10712/2020	EPI_ISL_693678	The National Institute of Public Health	State Veterinary Institute Prague	Nagy et al
CzechRepublic/NRL-10715/2020	EPI_ISL_693684	The National Institute of Public Health	State Veterinary Institute Prague	Nagy et al
CzechRepublic/NRL-10716/2020	EPI_ISL_693672	The National Institute of Public Health	State Veterinary Institute Prague	Nagy et al
CzechRepublic/NRL-10717/2020	EPI_ISL_693666	The National Institute of Public Health	State Veterinary Institute Prague	Nagy et al
CzechRepublic/NRL-10718/2020	EPI_ISL_693665	The National Institute of Public Health	State Veterinary Institute Prague	Nagy et al
CzechRepublic/NRL-10719/2020	EPI_ISL_693661	The National Institute of Public Health	State Veterinary Institute Prague	Nagy et al
CzechRepublic/NRL-10720/2020	EPI_ISL_693669	The National Institute of Public Health	State Veterinary Institute Prague	Nagy et al
CzechRepublic/NRL-10733/2020	EPI_ISL_693675	The National Institute of Public Health	State Veterinary Institute Prague	Nagy et al
CzechRepublic/NRL-10736/2020	EPI_ISL_693685	The National Institute of Public Health	State Veterinary Institute Prague	Nagy et al
CzechRepublic/NRL-10739/2020	EPI_ISL_693677	The National Institute of Public Health	State Veterinary Institute Prague	Nagy et al
CzechRepublic/NRL-10743/2020	EPI_ISL_693663	The National Institute of Public Health	State Veterinary Institute Prague	Nagy et al
CzechRepublic/NRL-10744/2020	EPI_ISL_693674	The National Institute of Public Health	State Veterinary Institute Prague	Nagy et al
CzechRepublic/NRL-10746/2020	EPI_ISL_693668	The National Institute of Public Health	State Veterinary Institute Prague	Nagy et al
CzechRepublic/NRL-5886-1/2020	EPI_ISL_539778	National Institute of Public Health (Czech Republic)	State Veterinary Institute Prague	Nagy et al
CzechRepublic/NRL-7322-2/2020	EPI_ISL_584075	The National Institute of Public Health	State Veterinary Institute Prague	Nagy et al
CzechRepublic/NRL-8118-1/2020	EPI_ISL_546935	The National Institute of Public Health	State Veterinary Institute Prague	Nagy et al
CzechRepublic/NRL-8122/2020	EPI_ISL_560409	The National Institute of Public Health	State Veterinary Institute Prague	Nagy et al
CzechRepublic/NRL-8598/2020	EPI_ISL_584081	The National Institute of Public Health	State Veterinary Institute Prague	Nagy et al
CzechRepublic/NRL-8609/2020	EPI_ISL_584082	The National Institute of Public Health	State Veterinary Institute Prague	Nagy et al
CzechRepublic/NRL-9904/2020	EPI_ISL_660564	The National Institute of Public Health	State Veterinary Institute Prague	Nagy et al
CzechRepublic/NRL-9908/2020	EPI_ISL_660589	The National Institute of Public Health	State Veterinary Institute Prague	Nagy et al
CzechRepublic/NRL-9925/2020	EPI_ISL_660599	The National Institute of Public Health	State Veterinary Institute Prague	Nagy et al
CzechRepublic/NRL-9939/2020	EPI_ISL_660590	The National Institute of Public Health	State Veterinary Institute Prague	Nagy et al
CzechRepublic/NRL-9962/2020	EPI_ISL_660554	The National Institute of Public Health	State Veterinary Institute Prague	Nagy et al
CzechRepublic/NRL-9963/2020	EPI_ISL_660596	The National Institute of Public Health	State Veterinary Institute Prague	Nagy et al
CzechRepublic/NRL-9964/2020	EPI_ISL_660597	The National Institute of Public Health	State Veterinary Institute Prague	Nagy et al
CzechRepublic/NRL-9965/2020	EPI_ISL_660558	The National Institute of Public Health	State Veterinary Institute Prague	Nagy et al
CzechRepublic/NRL-9969/2020	EPI_ISL_660559	The National Institute of Public Health	State Veterinary Institute Prague	Nagy et al
CzechRepublic/NRL-9978/2020	EPI_ISL_660582	The National Institute of Public Health	State Veterinary Institute Prague	Nagy et al
CzechRepublic/NRL-9989/2020	EPI_ISL_693662	The National Institute of Public Health	State Veterinary Institute Prague	Nagy et al
CzechRepublic/NRL-9990/2020	EPI_ISL_660560	The National Institute of Public Health	State Veterinary Institute Prague	Nagy et al
Denmark/ALAB-HH-190/2020	EPI_ISL_452053	Department of Clinical Microbiology, Copenhagen University Hospital, Hvidovre, Kettegaard Alle 30, 2650 Hvidovre.	Albertsen lab, Department of Chemistry and Bioscience, Aalborg University, Denmark	Rasmus Kirkegaard et al
Denmark/DCGC-12296/2020	EPI_ISL_682477	Department of Virus and Microbiological Special Diagnostics, Statens Serum Institut, Copenhagen, Denmark	Albertsen Lab, Department of Chemistry and Bioscience, Aalborg University, Denmark	Danish Covid-19 Genome Consortium et al
Denmark/DCGC-12531/2020	EPI_ISL_682712	Department of Virus and Microbiological Special Diagnostics, Statens Serum Institut, Copenhagen, Denmark	Albertsen Lab, Department of Chemistry and Bioscience, Aalborg University, Denmark	Danish Covid-19 Genome Consortium et al
Denmark/DCGC-12591/2020	EPI_ISL_682772	Department of Virus and Microbiological Special Diagnostics, Statens Serum Institut, Copenhagen, Denmark	Albertsen Lab, Department of Chemistry and Bioscience, Aalborg University, Denmark	Danish Covid-19 Genome Consortium et al
Denmark/DCGC-12780/2020	EPI_ISL_682961	Department of Virus and Microbiological Special Diagnostics, Statens Serum Institut, Copenhagen, Denmark	Albertsen Lab, Department of Chemistry and Bioscience, Aalborg University, Denmark	Danish Covid-19 Genome Consortium et al
Denmark/DCGC-12781/2020	EPI_ISL_682962	Department of Virus and Microbiological Special Diagnostics, Statens Serum Institut, Copenhagen, Denmark	Albertsen Lab, Department of Chemistry and Bioscience, Aalborg University, Denmark	Danish Covid-19 Genome Consortium et al
Denmark/DCGC-12932/2020	EPI_ISL_712471	Department of Virus and Microbiological Special Diagnostics, Statens Serum Institut, Copenhagen, Denmark	Albertsen Lab, Department of Chemistry and Bioscience, Aalborg University, Denmark	Danish Covid-19 Genome Consortium et al
Denmark/DCGC-13060/2020	EPI_ISL_712559	Department of Virus and Microbiological Special Diagnostics, Statens Serum Institut, Copenhagen, Denmark	Albertsen Lab, Department of Chemistry and Bioscience, Aalborg University, Denmark	Danish Covid-19 Genome Consortium et al
Denmark/DCGC-13196/2020	EPI_ISL_712644	Department of Virus and Microbiological Special Diagnostics, Statens Serum Institut, Copenhagen, Denmark	Albertsen Lab, Department of Chemistry and Bioscience, Aalborg University, Denmark	Danish Covid-19 Genome Consortium et al
Denmark/DCGC-13505/2020	EPI_ISL_712841	Department of Virus and Microbiological Special Diagnostics, Statens Serum Institut, Copenhagen, Denmark	Albertsen Lab, Department of Chemistry and Bioscience, Aalborg University, Denmark	Danish Covid-19 Genome Consortium et al
Denmark/DCGC-13591/2020	EPI_ISL_712116	Department of Virus and Microbiological Special Diagnostics, Statens Serum Institut, Copenhagen, Denmark	Albertsen Lab, Department of Chemistry and Bioscience, Aalborg University, Denmark	Danish Covid-19 Genome Consortium et al
Denmark/DCGC-13757/2020	EPI_ISL_712285	Department of Virus and Microbiological Special Diagnostics, Statens Serum Institut, Copenhagen, Denmark	Albertsen Lab, Department of Chemistry and Bioscience, Aalborg University, Denmark	Danish Covid-19 Genome Consortium et al
Denmark/DCGC-14439/2020	EPI_ISL_711769	Department of Virus and Microbiological Special Diagnostics, Statens Serum Institut, Copenhagen, Denmark	Albertsen Lab, Department of Chemistry and Bioscience, Aalborg University, Denmark	Danish Covid-19 Genome Consortium et al
Denmark/DCGC-15076/2020	EPI_ISL_713622	Department of Virus and Microbiological Special Diagnostics, Statens Serum Institut, Copenhagen, Denmark	Albertsen Lab, Department of Chemistry and Bioscience, Aalborg University, Denmark	Danish Covid-19 Genome Consortium et al
Denmark/DCGC-15093/2020	EPI_ISL_713318	Department of Virus and Microbiological Special Diagnostics, Statens Serum Institut, Copenhagen, Denmark	Albertsen Lab, Department of Chemistry and Bioscience, Aalborg University, Denmark	Danish Covid-19 Genome Consortium et al
Denmark/DCGC-15322/2020	EPI_ISL_713764	Department of Virus and Microbiological Special Diagnostics, Statens Serum Institut, Copenhagen, Denmark	Albertsen Lab, Department of Chemistry and Bioscience, Aalborg University, Denmark	Danish Covid-19 Genome Consortium et al
Denmark/DCGC-15453/2020	EPI_ISL_713503	Department of Virus and Microbiological Special Diagnostics, Statens Serum Institut, Copenhagen, Denmark	Albertsen Lab, Department of Chemistry and Bioscience, Aalborg University, Denmark	Danish Covid-19 Genome Consortium et al
Denmark/DCGC-15986/2020	EPI_ISL_714182	Department of Virus and Microbiological Special Diagnostics, Statens Serum Institut, Copenhagen, Denmark	Albertsen Lab, Department of Chemistry and Bioscience, Aalborg University, Denmark	Danish Covid-19 Genome Consortium et al
Denmark/DCGC-16181/2020	EPI_ISL_714329	Department of Virus and Microbiological Special Diagnostics, Statens Serum Institut, Copenhagen, Denmark	Albertsen Lab, Department of Chemistry and Bioscience, Aalborg University, Denmark	Danish Covid-19 Genome Consortium et al
Denmark/DCGC-16182/2020	EPI_ISL_714242	Department of Virus and Microbiological Special Diagnostics, Statens Serum Institut, Copenhagen, Denmark	Albertsen Lab, Department of Chemistry and Bioscience, Aalborg University, Denmark	Danish Covid-19 Genome Consortium et al
Denmark/DCGC-1624/2020	EPI_ISL_619266	Department of Virus and Microbiological Special Diagnostics, Statens Serum Institut, Denmark	Albertsen lab, Department of Chemistry and Bioscience, Aalborg University, Denmark	Danish Covid-19 Genome Consortia et al
Denmark/DCGC-16686/2020	EPI_ISL_714915	Department of Virus and Microbiological Special Diagnostics, Statens Serum Institut, Copenhagen, Denmark	Albertsen Lab, Department of Chemistry and Bioscience, Aalborg University, Denmark	Danish Covid-19 Genome Consortium et al
Denmark/DCGC-16699/2020	EPI_ISL_714252	Department of Virus and Microbiological Special Diagnostics, Statens Serum Institut, Copenhagen, Denmark	Albertsen Lab, Department of Chemistry and Bioscience, Aalborg University, Denmark	Danish Covid-19 Genome Consortium et al
Denmark/DCGC-16761/2020	EPI_ISL_750546	Department of Virus and Microbiological Special Diagnostics, Statens Serum Institut, Copenhagen, Denmark	Albertsen Lab, Department of Chemistry and Bioscience, Aalborg University, Denmark	Danish Covid-19 Genome Consortium et al
Denmark/DCGC-16954/2020	EPI_ISL_750664	Department of Virus and Microbiological Special Diagnostics, Statens Serum Institut, Copenhagen, Denmark	Albertsen Lab, Department of Chemistry and Bioscience, Aalborg University, Denmark	Danish Covid-19 Genome Consortium et al
Denmark/DCGC-1721/2020	EPI_ISL_621824	Department of Virus and Microbiological Special Diagnostics, Statens Serum Institut, Denmark	Albertsen lab, Department of Chemistry and Bioscience, Aalborg University, Denmark	Danish Covid-19 Genome Consortia et al
Denmark/DCGC-17315/2020	EPI_ISL_750452	Department of Virus and Microbiological Special Diagnostics, Statens Serum Institut, Copenhagen, Denmark	Albertsen Lab, Department of Chemistry and Bioscience, Aalborg University, Denmark	Danish Covid-19 Genome Consortium et al
Denmark/DCGC-17678/2020	EPI_ISL_750255	Department of Virus and Microbiological Special Diagnostics, Statens Serum Institut, Copenhagen, Denmark	Albertsen Lab, Department of Chemistry and Bioscience, Aalborg University, Denmark	Danish Covid-19 Genome Consortium et al
Denmark/DCGC-17696/2020	EPI_ISL_750276	Department of Virus and Microbiological Special Diagnostics, Statens Serum Institut, Copenhagen, Denmark	Albertsen Lab, Department of Chemistry and Bioscience, Aalborg University, Denmark	Danish Covid-19 Genome Consortium et al
Denmark/DCGC-17929/2020	EPI_ISL_749280	Department of Virus and Microbiological Special Diagnostics, Statens Serum Institut, Copenhagen, Denmark	Albertsen Lab, Department of Chemistry and Bioscience, Aalborg University, Denmark	Danish Covid-19 Genome Consortium et al
Denmark/DCGC-18506/2020	EPI_ISL_750009	Department of Virus and Microbiological Special Diagnostics, Statens Serum Institut, Copenhagen, Denmark	Albertsen Lab, Department of Chemistry and Bioscience, Aalborg University, Denmark	Danish Covid-19 Genome Consortium et al
Denmark/DCGC-18510/2020	EPI_ISL_750011	Department of Virus and Microbiological Special Diagnostics, Statens Serum Institut, Copenhagen, Denmark	Albertsen Lab, Department of Chemistry and Bioscience, Aalborg University, Denmark	Danish Covid-19 Genome Consortium et al
Denmark/DCGC-18655/2020	EPI_ISL_749541	Department of Virus and Microbiological Special Diagnostics, Statens Serum Institut, Copenhagen, Denmark	Albertsen Lab, Department of Chemistry and Bioscience, Aalborg University, Denmark	Danish Covid-19 Genome Consortium et al
Denmark/DCGC-18680/2020	EPI_ISL_750122	Department of Virus and Microbiological Special Diagnostics, Statens Serum Institut, Copenhagen, Denmark	Albertsen Lab, Department of Chemistry and Bioscience, Aalborg University, Denmark	Danish Covid-19 Genome Consortium et al
Denmark/DCGC-19040/2020	EPI_ISL_748715	Department of Virus and Microbiological Special Diagnostics, Statens Serum Institut, Copenhagen, Denmark	Albertsen Lab, Department of Chemistry and Bioscience, Aalborg University, Denmark	Danish Covid-19 Genome Consortium et al
Denmark/DCGC-19398/2020	EPI_ISL_748925	Department of Virus and Microbiological Special Diagnostics, Statens Serum Institut, Copenhagen, Denmark	Albertsen Lab, Department of Chemistry and Bioscience, Aalborg University, Denmark	Danish Covid-19 Genome Consortium et al
Denmark/DCGC-19714/2020	EPI_ISL_749128	Department of Virus and Microbiological Special Diagnostics, Statens Serum Institut, Copenhagen, Denmark	Albertsen Lab, Department of Chemistry and Bioscience, Aalborg University, Denmark	Danish Covid-19 Genome Consortium et al
Denmark/DCGC-19810/2020	EPI_ISL_747802	Department of Virus and Microbiological Special Diagnostics, Statens Serum Institut, Copenhagen, Denmark	Albertsen Lab, Department of Chemistry and Bioscience, Aalborg University, Denmark	Danish Covid-19 Genome Consortium et al
Denmark/DCGC-19991/2020	EPI_ISL_747564	Department of Virus and Microbiological Special Diagnostics, Statens Serum Institut, Copenhagen, Denmark	Albertsen Lab, Department of Chemistry and Bioscience, Aalborg University, Denmark	Danish Covid-19 Genome Consortium et al
Denmark/DCGC-20491/2020	EPI_ISL_758735	Department of Virus and Microbiological Special Diagnostics, Statens Serum Institut, Copenhagen, Denmark	Albertsen Lab, Department of Chemistry and Bioscience, Aalborg University, Denmark	Danish Covid-19 Genome Consortium et al
Denmark/DCGC-20569/2020	EPI_ISL_759224	Department of Virus and Microbiological Special Diagnostics, Statens Serum Institut, Copenhagen, Denmark	Albertsen Lab, Department of Chemistry and Bioscience, Aalborg University, Denmark	Danish Covid-19 Genome Consortium et al
Denmark/DCGC-20859/2020	EPI_ISL_758777	Department of Virus and Microbiological Special Diagnostics, Statens Serum Institut, Copenhagen, Denmark	Albertsen Lab, Department of Chemistry and Bioscience, Aalborg University, Denmark	Danish Covid-19 Genome Consortium et al
Denmark/DCGC-21131/2020	EPI_ISL_759072	Department of Virus and Microbiological Special Diagnostics, Statens Serum Institut, Copenhagen, Denmark	Albertsen Lab, Department of Chemistry and Bioscience, Aalborg University, Denmark	Danish Covid-19 Genome Consortium et al
Denmark/DCGC-21141/2020	EPI_ISL_759574	Department of Virus and Microbiological Special Diagnostics, Statens Serum Institut, Copenhagen, Denmark	Albertsen Lab, Department of Chemistry and Bioscience, Aalborg University, Denmark	Danish Covid-19 Genome Consortium et al
Denmark/DCGC-21232/2020	EPI_ISL_759625	Department of Virus and Microbiological Special Diagnostics, Statens Serum Institut, Copenhagen, Denmark	Albertsen Lab, Department of Chemistry and Bioscience, Aalborg University, Denmark	Danish Covid-19 Genome Consortium et al
Denmark/DCGC-2152/2020	EPI_ISL_617450	Department of Virus and Microbiological Special Diagnostics, Statens Serum Institut, Denmark	Albertsen lab, Department of Chemistry and Bioscience, Aalborg University, Denmark	Danish Covid-19 Genome Consortia et al
Denmark/DCGC-21608/2020	EPI_ISL_757753	Department of Virus and Microbiological Special Diagnostics, Statens Serum Institut, Copenhagen, Denmark	Albertsen Lab, Department of Chemistry and Bioscience, Aalborg University, Denmark	Danish Covid-19 Genome Consortium et al
Denmark/DCGC-21727/2020	EPI_ISL_758330	Department of Virus and Microbiological Special Diagnostics, Statens Serum Institut, Copenhagen, Denmark	Albertsen Lab, Department of Chemistry and Bioscience, Aalborg University, Denmark	Danish Covid-19 Genome Consortium et al
Denmark/DCGC-21751/2020	EPI_ISL_758013	Department of Virus and Microbiological Special Diagnostics, Statens Serum Institut, Copenhagen, Denmark	Albertsen Lab, Department of Chemistry and Bioscience, Aalborg University, Denmark	Danish Covid-19 Genome Consortium et al
Denmark/DCGC-21775/2020	EPI_ISL_757778	Department of Virus and Microbiological Special Diagnostics, Statens Serum Institut, Copenhagen, Denmark	Albertsen Lab, Department of Chemistry and Bioscience, Aalborg University, Denmark	Danish Covid-19 Genome Consortium et al
Denmark/DCGC-22068/2020	EPI_ISL_757932	Department of Virus and Microbiological Special Diagnostics, Statens Serum Institut, Copenhagen, Denmark	Albertsen Lab, Department of Chemistry and Bioscience, Aalborg University, Denmark	Danish Covid-19 Genome Consortium et al
Denmark/DCGC-22187/2020	EPI_ISL_758604	Department of Virus and Microbiological Special Diagnostics, Statens Serum Institut, Copenhagen, Denmark	Albertsen Lab, Department of Chemistry and Bioscience, Aalborg University, Denmark	Danish Covid-19 Genome Consortium et al
Denmark/DCGC-22260/2020	EPI_ISL_758642	Department of Virus and Microbiological Special Diagnostics, Statens Serum Institut, Copenhagen, Denmark	Albertsen Lab, Department of Chemistry and Bioscience, Aalborg University, Denmark	Danish Covid-19 Genome Consortium et al
Denmark/DCGC-22378/2020	EPI_ISL_757395	Department of Virus and Microbiological Special Diagnostics, Statens Serum Institut, Copenhagen, Denmark	Albertsen Lab, Department of Chemistry and Bioscience, Aalborg University, Denmark	Danish Covid-19 Genome Consortium et al
Denmark/DCGC-22389/2020	EPI_ISL_757533	Department of Virus and Microbiological Special Diagnostics, Statens Serum Institut, Copenhagen, Denmark	Albertsen Lab, Department of Chemistry and Bioscience, Aalborg University, Denmark	Danish Covid-19 Genome Consortium et al
Denmark/DCGC-22507/2020	EPI_ISL_757601	Department of Virus and Microbiological Special Diagnostics, Statens Serum Institut, Copenhagen, Denmark	Albertsen Lab, Department of Chemistry and Bioscience, Aalborg University, Denmark	Danish Covid-19 Genome Consortium et al
Denmark/DCGC-22586/2020	EPI_ISL_757654	Department of Virus and Microbiological Special Diagnostics, Statens Serum Institut, Copenhagen, Denmark	Albertsen Lab, Department of Chemistry and Bioscience, Aalborg University, Denmark	Danish Covid-19 Genome Consortium et al
Denmark/DCGC-4014/2020	EPI_ISL_615786	Department of Virus and Microbiological Special Diagnostics, Statens Serum Institut, Denmark	Albertsen lab, Department of Chemistry and Bioscience, Aalborg University, Denmark	Danish Covid-19 Genome Consortia et al
Denmark/DCGC-5348/2020	EPI_ISL_615279	Department of Virus and Microbiological Special Diagnostics, Statens Serum Institut, Denmark	Albertsen lab, Department of Chemistry and Bioscience, Aalborg University, Denmark	Danish Covid-19 Genome Consortia et al
Denmark/DCGC-5502/2020	EPI_ISL_620827	Department of Virus and Microbiological Special Diagnostics, Statens Serum Institut, Denmark	Albertsen lab, Department of Chemistry and Bioscience, Aalborg University, Denmark	Danish Covid-19 Genome Consortia et al
Denmark/DCGC-5541/2020	EPI_ISL_620866	Department of Virus and Microbiological Special Diagnostics, Statens Serum Institut, Denmark	Albertsen lab, Department of Chemistry and Bioscience, Aalborg University, Denmark	Danish Covid-19 Genome Consortia et al
Denmark/DCGC-5701/2020	EPI_ISL_621206	Department of Virus and Microbiological Special Diagnostics, Statens Serum Institut, Denmark	Albertsen lab, Department of Chemistry and Bioscience, Aalborg University, Denmark	Danish Covid-19 Genome Consortia et al
Denmark/DCGC-5881/2020	EPI_ISL_621068	Department of Virus and Microbiological Special Diagnostics, Statens Serum Institut, Denmark	Albertsen lab, Department of Chemistry and Bioscience, Aalborg University, Denmark	Danish Covid-19 Genome Consortia et al
Denmark/DCGC-5939/2020	EPI_ISL_620204	Department of Virus and Microbiological Special Diagnostics, Statens Serum Institut, Denmark	Albertsen lab, Department of Chemistry and Bioscience, Aalborg University, Denmark	Danish Covid-19 Genome Consortia et al
Denmark/DCGC-6084/2020	EPI_ISL_620278	Department of Virus and Microbiological Special Diagnostics, Statens Serum Institut, Denmark	Albertsen lab, Department of Chemistry and Bioscience, Aalborg University, Denmark	Danish Covid-19 Genome Consortia et al
Denmark/DCGC-6316/2020	EPI_ISL_615582	Department of Virus and Microbiological Special Diagnostics, Statens Serum Institut, Denmark	Albertsen lab, Department of Chemistry and Bioscience, Aalborg University, Denmark	Danish Covid-19 Genome Consortia et al
Denmark/DCGC-7122/2020	EPI_ISL_618968	Department of Virus and Microbiological Special Diagnostics, Statens Serum Institut, Denmark	Albertsen lab, Department of Chemistry and Bioscience, Aalborg University, Denmark	Danish Covid-19 Genome Consortia et al
Denmark/DCGC-7573/2020	EPI_ISL_618457	Department of Virus and Microbiological Special Diagnostics, Statens Serum Institut, Denmark	Albertsen lab, Department of Chemistry and Bioscience, Aalborg University, Denmark	Danish Covid-19 Genome Consortia et al
Denmark/DCGC-7747/2020	EPI_ISL_618701	Department of Virus and Microbiological Special Diagnostics, Statens Serum Institut, Denmark	Albertsen lab, Department of Chemistry and Bioscience, Aalborg University, Denmark	Danish Covid-19 Genome Consortia et al
Denmark/DCGC-7809/2020	EPI_ISL_618793	Department of Virus and Microbiological Special Diagnostics, Statens Serum Institut, Denmark	Albertsen lab, Department of Chemistry and Bioscience, Aalborg University, Denmark	Danish Covid-19 Genome Consortia et al
Denmark/DCGC-7832/2020	EPI_ISL_618788	Department of Virus and Microbiological Special Diagnostics, Statens Serum Institut, Denmark	Albertsen lab, Department of Chemistry and Bioscience, Aalborg University, Denmark	Danish Covid-19 Genome Consortia et al
Denmark/DCGC-8173/2020	EPI_ISL_617217	Department of Virus and Microbiological Special Diagnostics, Statens Serum Institut, Denmark	Albertsen lab, Department of Chemistry and Bioscience, Aalborg University, Denmark	Danish Covid-19 Genome Consortia et al
Denmark/DCGC-818/2020	EPI_ISL_614735	Department of Virus and Microbiological Special Diagnostics, Statens Serum Institut, Denmark	Albertsen lab, Department of Chemistry and Bioscience, Aalborg University, Denmark	Danish Covid-19 Genome Consortia et al
Denmark/DCGC-8258/2020	EPI_ISL_617272	Department of Virus and Microbiological Special Diagnostics, Statens Serum Institut, Denmark	Albertsen lab, Department of Chemistry and Bioscience, Aalborg University, Denmark	Danish Covid-19 Genome Consortia et al
Denmark/DCGC-8752/2020	EPI_ISL_625731	Department of Virus and Microbiological Special Diagnostics, Statens Serum Institut, Denmark	Albertsen lab, Department of Chemistry and Bioscience, Aalborg University, Denmark	Danish Covid-19 Genome Consortia et al
Denmark/DCGC-8863/2020	EPI_ISL_626117	Department of Virus and Microbiological Special Diagnostics, Statens Serum Institut, Denmark	Albertsen lab, Department of Chemistry and Bioscience, Aalborg University, Denmark	Danish Covid-19 Genome Consortia et al
Denmark/DCGC-8879/2020	EPI_ISL_626162	Department of Virus and Microbiological Special Diagnostics, Statens Serum Institut, Denmark	Albertsen lab, Department of Chemistry and Bioscience, Aalborg University, Denmark	Danish Covid-19 Genome Consortia et al
dog/Italy/Dog399-20BA/2020	EPI_ISL_730652	University of Bari, Valenzano, Italy	Dept. Food safety, Nutrition and Veterinary Public Health, Istituto superiore di sanità	N. Decaro et al
dog/Netherlands/un-EMC-2/2020	EPI_ISL_722380	Dutch COVID-19 response team	Erasmus Medical Center	Bas Oude Munnink et al
DominicanRepublic/ICGEB_UNIBE032.2/2020	EPI_ISL_525468	Universidad Iberoamericana	International Centre for Genetic Engineering and Biotechnology (ICGEB) and ARGO Open Lab Platform	Robert Paulino-Ramirez et al
DominicanRepublic/ICGEB_UNIBE032.7/2020	EPI_ISL_525469	Universidad Iberoamericana	International Centre for Genetic Engineering and Biotechnology (ICGEB) and ARGO Open Lab Platform	Robert Paulino-Ramirez et al
Ecuador/20640/2020	EPI_ISL_490201	National Influenza Centre of INSPI-Ecuador	INSPI - Charité	Alfredo Bruno Caicedo et al
Ecuador/23055/2020	EPI_ISL_491945	Instituto Nacional de Investigación en Salud Pública - INSPI	INSPI - Charité	Alfredo Bruno Caicedo et al
Ecuador/23890/2020	EPI_ISL_491944	Instituto Nacional de Investigación en Salud Pública - INSPI	INSPI - Charité	Alfredo Bruno Caicedo et al
Ecuador/30755/2020	EPI_ISL_491948	Instituto Nacional de Investigación en Salud Pública - INSPI	INSPI - Charité	Alfredo Bruno Caicedo et al
Ecuador/36192/2020	EPI_ISL_491947	Instituto Nacional de Investigación en Salud Pública - INSPI	INSPI - Charité	Alfredo Bruno Caicedo et al
Ecuador/36226/2020	EPI_ISL_491953	Instituto Nacional de Investigación en Salud Pública - INSPI	INSPI - Charité	Alfredo Bruno Caicedo et al
Ecuador/36230/2020	EPI_ISL_491950	Instituto Nacional de Investigación en Salud Pública - INSPI	INSPI - Charité	Alfredo Bruno Caicedo et al
Ecuador/52255/2020	EPI_ISL_491952	Instituto Nacional de Investigación en Salud Pública - INSPI	INSPI - Charité	Alfredo Bruno Caicedo et al
Ecuador/52389/2020	EPI_ISL_491954	Instituto Nacional de Investigación en Salud Pública - INSPI	INSPI - Charité	Alfredo Bruno Caicedo et al
Ecuador/52438/2020	EPI_ISL_491951	Instituto Nacional de Investigación en Salud Pública - INSPI	INSPI - Charité	Alfredo Bruno Caicedo et al
Ecuador/HGSQ-USFQ-018/2020	EPI_ISL_422563	Institute of Microbiology Universidad San Francisco de Quito	Institute of Microbiology Universidad San Francisco de Quito	Belen Prado-Vivar et al
Ecuador/USFQ-045/2020	EPI_ISL_471268	Hospital IESS Babahoyo	Institute of Microbiology, Universidad San Francisco de Quito	Belén Prado-Vivar et al
Ecuador/USFQ-096/2020	EPI_ISL_477015	Institute of Microbiology, Universidad San Francisco de Quito	Institute of Microbiology, Universidad San Francisco de Quito	Sully Márquez et al
Ecuador/USFQ-097/2020	EPI_ISL_477016	Institute of Microbiology, Universidad San Francisco de Quito	Institute of Microbiology, Universidad San Francisco de Quito	Juan José Guadalupe et al
Ecuador/USFQ-1026/2020	EPI_ISL_594118	Centro de Investigaciones, Universidad de Especialidades Espíritu Santo	Institute of Microbiology, Universidad San Francisco de Quito	Derly Andrade et al
Ecuador/USFQ-105/2020	EPI_ISL_486842	Institute of Microbiology, Universidad San Francisco de Quito	Institute of Microbiology, Universidad San Francisco de Quito	Belén Prado-Vivar et al
Ecuador/USFQ-106/2020	EPI_ISL_471271	Hospital Oncológico Solca Núcleo de Quito	Institute of Microbiology, Universidad San Francisco de Quito	Sully Márquez et al
Ecuador/USFQ-112/2020	EPI_ISL_471270	Hospital Oncológico Solca Núcleo de Quito	Institute of Microbiology, Universidad San Francisco de Quito	Sully Márquez et al
Ecuador/USFQ-114/2020	EPI_ISL_486849	Institute of Microbiology, Universidad San Francisco de Quito	Institute of Microbiology, Universidad San Francisco de Quito	Belén Prado-Vivar et al
Ecuador/USFQ-118/2020	EPI_ISL_486850	Institute of Microbiology, Universidad San Francisco de Quito	Institute of Microbiology, Universidad San Francisco de Quito	Belén Prado-Vivar et al
Ecuador/USFQ-1188/2020	EPI_ISL_697785	Institute of Microbiology, Universidad San Francisco de Quito	Institute of Microbiology, Universidad San Francisco de Quito	Belén Prado-Vivar et al
Ecuador/USFQ-127/2020	EPI_ISL_491940	Institute of Microbiology, Universidad San Francisco de Quito	Institute of Microbiology, Universidad San Francisco de Quito	Belén Prado-Vivar et al
Ecuador/USFQ-128/2020	EPI_ISL_491933	Centro de Investigaciones, Universidad de Especialidades Espíritu Santo	Institute of Microbiology, Universidad San Francisco de Quito	Derly Andrade et al
Ecuador/USFQ-133/2020	EPI_ISL_491941	Centro de Investigaciones, Universidad de Especialidades Espíritu Santo	Institute of Microbiology, Universidad San Francisco de Quito	Derly Andrade et al
Ecuador/USFQ-161/2020	EPI_ISL_516648	Institute of Microbiology, Universidad San Francisco de Quito	Institute of Microbiology, Universidad San Francisco de Quito	Juan José Guadalupe et al
Ecuador/USFQ-162/2020	EPI_ISL_516649	Institute of Microbiology, Universidad San Francisco de Quito	Institute of Microbiology, Universidad San Francisco de Quito	Juan José Guadalupe et al
Ecuador/USFQ-165/2020	EPI_ISL_516650	Institute of Microbiology, Universidad San Francisco de Quito	Institute of Microbiology, Universidad San Francisco de Quito	Prado-Vivar et al
Ecuador/USFQ-167/2020	EPI_ISL_516651	Institute of Microbiology, Universidad San Francisco de Quito	Institute of Microbiology, Universidad San Francisco de Quito	Prado-Vivar et al
Ecuador/USFQ-171/2020	EPI_ISL_516652	Institute of Microbiology, Universidad San Francisco de Quito	Institute of Microbiology, Universidad San Francisco de Quito	Prado-Vivar et al
Ecuador/USFQ-173/2020	EPI_ISL_697783	Institute of Microbiology, Universidad San Francisco de Quito	Institute of Microbiology, Universidad San Francisco de Quito	Belén Prado-Vivar et al
Ecuador/USFQ-182/2020	EPI_ISL_525433	Institute of Microbiology, Universidad San Francisco de Quito	Institute of Microbiology, Universidad San Francisco de Quito	Juan José Guadalupe et al
Ecuador/USFQ-184/2020	EPI_ISL_525435	Institute of Microbiology, Universidad San Francisco de Quito	Institute of Microbiology, Universidad San Francisco de Quito	Juan José Guadalupe et al
Ecuador/USFQ-193/2020	EPI_ISL_527809	Institute of Microbiology, Universidad San Francisco de Quito	Institute of Microbiology, Universidad San Francisco de Quito	Belén Prado-Vivar et al
Ecuador/USFQ-196/2020	EPI_ISL_527812	Institute of Microbiology, Universidad San Francisco de Quito	Institute of Microbiology, Universidad San Francisco de Quito	Belén Prado-Vivar et al
Ecuador/USFQ-204/2020	EPI_ISL_527817	Institute of Microbiology, Universidad San Francisco de Quito	Institute of Microbiology, Universidad San Francisco de Quito	Belén Prado-Vivar et al
Ecuador/USFQ-207/2020	EPI_ISL_527819	Centro de Investigaciones, Universidad de Especialidades Espíritu Santo	Institute of Microbiology, Universidad San Francisco de Quito	Derly Andrade et al
Ecuador/USFQ-209/2020	EPI_ISL_539784	Universidad Regional Amazonica IKIAM	Institute of Microbiology, Universidad San Francisco de Quito	Fabian Aguilar et al
Ecuador/USFQ-213/2020	EPI_ISL_539786	Institute of Microbiology, Universidad San Francisco de Quito	Institute of Microbiology, Universidad San Francisco de Quito	Andrea Macias et al
Ecuador/USFQ-214/2020	EPI_ISL_539787	Institute of Microbiology, Universidad San Francisco de Quito	Institute of Microbiology, Universidad San Francisco de Quito	Andrea Macias et al
Ecuador/USFQ-216/2020	EPI_ISL_539788	Institute of Microbiology, Universidad San Francisco de Quito	Institute of Microbiology, Universidad San Francisco de Quito	Andrea Macias et al
Ecuador/USFQ-230/2020	EPI_ISL_660530	Institute of Microbiology, Universidad San Francisco de Quito	Institute of Microbiology, Universidad San Francisco de Quito	Sully Márquez et al
Ecuador/USFQ-249/2020	EPI_ISL_697787	Institute of Microbiology, Universidad San Francisco de Quito	Institute of Microbiology, Universidad San Francisco de Quito	Andrea Macias et al
Ecuador/USFQ-253/2020	EPI_ISL_574431	Hospital IESS Babahoyo	Institute of Microbiology, Universidad San Francisco de Quito	Belén Prado-Vivar et al
Ecuador/USFQ-322/2020	EPI_ISL_697788	Institute of Microbiology, Universidad San Francisco de Quito	Institute of Microbiology, Universidad San Francisco de Quito	Belén Prado-Vivar et al
Ecuador/USFQ-344/2020	EPI_ISL_697789	Institute of Microbiology, Universidad San Francisco de Quito	Institute of Microbiology, Universidad San Francisco de Quito	Belén Prado-Vivar et al
Ecuador/USFQ-346/2020	EPI_ISL_697790	Institute of Microbiology, Universidad San Francisco de Quito	Institute of Microbiology, Universidad San Francisco de Quito	Belén Prado-Vivar et al
Ecuador/USFQ-381/2020	EPI_ISL_697791	Institute of Microbiology, Universidad San Francisco de Quito	Institute of Microbiology, Universidad San Francisco de Quito	Belén Prado-Vivar et al
Ecuador/USFQ-402/2020	EPI_ISL_660532	Institute of Microbiology, Universidad San Francisco de Quito	Institute of Microbiology, Universidad San Francisco de Quito	Sully Márquez et al
Ecuador/USFQ-405/2020	EPI_ISL_697792	Institute of Microbiology, Universidad San Francisco de Quito	Institute of Microbiology, Universidad San Francisco de Quito	Belén Prado-Vivar et al
Ecuador/USFQ-433/2020	EPI_ISL_697793	Institute of Microbiology, Universidad San Francisco de Quito	Institute of Microbiology, Universidad San Francisco de Quito	Belén Prado-Vivar et al
Ecuador/USFQ-506/2020	EPI_ISL_660535	Institute of Microbiology, Universidad San Francisco de Quito	Institute of Microbiology, Universidad San Francisco de Quito	Sully Márquez et al
Ecuador/USFQ-509/2020	EPI_ISL_660536	Institute of Microbiology, Universidad San Francisco de Quito	Institute of Microbiology, Universidad San Francisco de Quito	Sully Márquez et al
Ecuador/USFQ-513/2020	EPI_ISL_660537	Institute of Microbiology, Universidad San Francisco de Quito	Institute of Microbiology, Universidad San Francisco de Quito	Sully Márquez et al
Ecuador/USFQ-515/2020	EPI_ISL_660538	Institute of Microbiology, Universidad San Francisco de Quito	Institute of Microbiology, Universidad San Francisco de Quito	Sully Márquez et al
Ecuador/USFQ-520/2020	EPI_ISL_660539	Institute of Microbiology, Universidad San Francisco de Quito	Institute of Microbiology, Universidad San Francisco de Quito	Sully Márquez et al
Ecuador/USFQ-523/2020	EPI_ISL_697794	Institute of Microbiology, Universidad San Francisco de Quito	Institute of Microbiology, Universidad San Francisco de Quito	Andrea Macias et al
Ecuador/USFQ-528/2020	EPI_ISL_697797	Centro de Investigaciones, Universidad de Especialidades Espíritu Santo	Institute of Microbiology, Universidad San Francisco de Quito	Derly Andrade et al
Ecuador/USFQ-531/2020	EPI_ISL_697798	Institute of Microbiology, Universidad San Francisco de Quito	Institute of Microbiology, Universidad San Francisco de Quito	Belén Prado-Vivar et al
Ecuador/USFQ-539/2020	EPI_ISL_697800	Institute of Microbiology, Universidad San Francisco de Quito	Institute of Microbiology, Universidad San Francisco de Quito	Belén Prado-Vivar et al
Ecuador/USFQ-553/2020	EPI_ISL_728202	Institute of Microbiology, Universidad San Francisco de Quito	Institute of Microbiology, Universidad San Francisco de Quito	Sully Márquez et al
Ecuador/USFQ-555/2020	EPI_ISL_728203	Institute of Microbiology, Universidad San Francisco de Quito	Institute of Microbiology, Universidad San Francisco de Quito	Sully Márquez et al
Ecuador/USFQ-556/2020	EPI_ISL_728204	Institute of Microbiology, Universidad San Francisco de Quito	Institute of Microbiology, Universidad San Francisco de Quito	Sully Márquez et al
Ecuador/USFQ-558/2020	EPI_ISL_728205	Institute of Microbiology, Universidad San Francisco de Quito	Institute of Microbiology, Universidad San Francisco de Quito	Belén Prado-Vivar et al
Ecuador/USFQ-707/2020	EPI_ISL_471269	Hospital Oncológico Solca Núcleo de Quito	Institute of Microbiology, Universidad San Francisco de Quito	Sully Márquez et al
Ecuador/ZZ-SARS-1/2020	EPI_ISL_681702	Zurita & Zurita Laboratorios	Zurita & Zurita Laboratorios	Gabriela Sevillano et al
Ecuador/ZZL-3/2020	EPI_ISL_660069	Zurita & Zurita Laboratorios	Zurita & Zurita Laboratorios	Gabriela Sevillano Camilo Zurita-Salinas Karen Loaiza David Ortega-Paredes Jeannete Zurita et al
Ecuador/ZZL-4/2020	EPI_ISL_660070	Zurita & Zurita Laboratorios	Zurita & Zurita Laboratorios	Gabriela Sevillano Camilo Zurita-Salinas Karen Loaiza David Ortega-Paredes Jeannete Zurita et al
Egypt/C-CEIRS-8MOH/2020	EPI_ISL_605782	CEIRS Data Processing and Coordinating Center, St. Jude Center of Excellence for Influenza Research and Surveillance (CEIRS)	CEIRS Data Processing and Coordinating Center, St. Jude Center of Excellence for Influenza Research and Surveillance (CEIRS)	Roshdy et al
Egypt/C-CU001a-S1/2020	EPI_ISL_529031	Central Molecular Microbiology Laboratory, Clinical and Chemical Pathology Department, Faculty of Medicine, CAIRO UNIVERSITY	Next Generation Sequencing Reference Laboratory, Faculty of Medicine, Cairo University and The Center for Genome and Microbiome Research, Faculty of Pharmacy, CAIRO UNIVERSITY	May Sherif Soliman et al
Egypt/C-CU002b-S3/2020	EPI_ISL_529032	Central Molecular Microbiology Laboratory and Next Generation Sequencing Reference Laboratory, Clinical and Chemical Pathology Department, Faculty of Medicine, CAIRO UNIVERSITY	Next Generation Sequencing Reference Laboratory, Faculty of Medicine, CAIRO UNIVERSITY and The Center for Genome and Microbiome Research, Faculty of Pharmacy, CAIRO UNIVERSITY	May Sherif Soliman et al
Egypt/CUNCI-7I026/2020	EPI_ISL_524427	Egyptian National Cancer Institute (ENCI)	Egyptian National Cancer Institute (ENCI)	Zekri et al
Egypt/CUNCI-7I028/2020	EPI_ISL_524426	Egyptian National Cancer Institute (ENCI)	Egyptian National Cancer Institute (ENCI)	Zekri et al
Egypt/CUNCI-HGC011/2020	EPI_ISL_468059	Egyptian National Cancer Institute (ENCI)	Egyptian National Cancer Institute (ENCI)	Zekri et al
Egypt/CUNCI-HGC3I011/2020	EPI_ISL_479697	Egyptian National Cancer Institute (ENCI)	Egyptian National Cancer Institute (ENCI)	Zekri et al
Egypt/CUNCI-HGC4I029/2020	EPI_ISL_479701	Egyptian National Cancer Institute (ENCI)	Egyptian National Cancer Institute (ENCI)	Zekri et al
Egypt/CUNCI-HGC4I033/2020	EPI_ISL_479704	Egyptian National Cancer Institute (ENCI)	Egyptian National Cancer Institute (ENCI)	Zekri et al
Egypt/CUNCI-HGC5I034/2020	EPI_ISL_479720	Egyptian National Cancer Institute (ENCI)	Egyptian National Cancer Institute (ENCI)	Zekri et al
Egypt/CUNCI-HGC7I025/2020	EPI_ISL_576373	Cancer Biology Department, National Cancer Institute	Cancer Biology Department, National Cancer Institute	Zekri et al
Egypt/EGY-025/2020	EPI_ISL_526980	Biological prevention, army	Biological prevention, army	Seadawy et al
Egypt/HCoV2-Egy-002/2020	EPI_ISL_510532	Biological prevention, army	Biological prevention, army	Seadawy et al
[truncated: 17,483 more rows]
